# Supplementary material for: ASSURED Point-of-Need Food Safety Screening: A Critical Assessment of Portable Food Analyzers
Source: Foods. 2021 Jun 17;10(6):1399. doi: 10.3390/foods10061399 (PMC8235511; doi:10.3390/foods10061399)
Supplement: Supplementary file 1 [file foods-10-01399-s001.zip]

Archive with 6 entries (6 files):
- S1-table.xlsx
- S2-table.xlsx
- S3-table.xlsx
- S4-table.xlsx
- S5-table.xlsx
- S6-table.xlsx
