# Supplementary material for: ASSURED Point-of-Need Food Safety Screening: A Critical Assessment of Portable Food Analyzers
Source: Foods. 2021 Jun 17;10(6):1399. doi: 10.3390/foods10061399 (PMC8235511; doi:10.3390/foods10061399)
Supplement: Supplementary file 1 [file foods-10-01399-s001.zip › S1-table.xlsx]

## Sheet: Sheet1
Platform (device)	Contaminant	Regulatory limit	Qualitaive/Quantitative	Capturing element (antibody, aptamer..)	detection technique	sample matrix	Sample size/volume	Price	Sensitivity (LOD/Linear range)	Selectivity	Multi-single step	Training (User)	Total analysis time	Shelf life	Storage requirement	Extra equipments	Automated sample prep	Validation/benchmark	Multiplex	Comment	Ref	Columna1
μPADs, papper based microfluidic chip	phoxim, chlorpyrifos, carbaryl, triazophos carbofuran and methamidophos	C50 which referred to the concentration of the pesticide inhibiting 50% of the AChE activity (chlorpyrifos over 0,05 mg/kg)	Qualitative	AChE enzyme	colorimetric AChE inhibition assay	lettuce, water and apple juice	3 grs of spiked lettuce	N.A	0.77 chlorpyrifos,, 0.39 phoxim, 0.25 carbaryl,, 1.29 triazophos, 0.006 carbofuran and 1.39 mg L -1 methamidophos in lettuce, carbaryl 0.02 mg L -1 in apple juice	inhibitors of AchE enzyme	Multi-Step	Trained personnel	30 min	N.A	N.A	No, only a pipette	No	No	No	Recovery imporvment with organic solvents extraction instead of water based extraction	A facile microfluidic paper-based analytical device for acetylcholinesterase inhibition assay utilizing organic solvent extraction in rapid detection of pesticide residues in food	1
molecularly imprinted polymer (MIP) based lab-on-paper	dichlorvos	0.01-15 mg/kg	Qualitative	Molecularly imprinted polymer (MIP)	chemiluminescence	cabbage leaves and tomato skin	10.0 g of raw matrix, 20ul after extraction	Low cost	LOD 0.8 ng/mL. Range 3.0 ng/mL–1.0 lg/mL	Yes, no cross reactivity with trichlorfon, monocrotophos, folimat,	Multi-Step	Trained personnel	>30 min	N.A	N. A.	Lab equipment and UV-1800 spectrophotometer	No	Comparison with HPLC analysis	No	Data acquisition and treatment on windows XP software	A molecularly imprinted polymer based a lab-on-paper chemiluminescence device for the detection of dichlorvos	2
bioactive paper-based sensor	methomyl and profenofos		Qualitative	AChE enzyme	colorimetric AChE inhibition assay	Spiked solutions, no matrix	5 to 10 ul	Low cost	methomyl = 6.16 × 10 −4 mM and profenofos = 0.27mM)	inhibitors of AchE enzyme	Single step	Non trained personnel	(∼5 min incubation)	Good	N.A	No complex equipment	No	No	No	Data aquisition with computer	Bioactive Paper Sensor Based on the Acetylcholinesterase for the Rapid Detection of Organophosphate and Carbamate Pesticides	3
lateral-flow immunoassays (LFIAs)	E.Coli	1 cfu/25 g sample.	Qualitative	AuNP conjugated to Antibodies	laser-induced breakdown spectroscopy (LIBS)	Buffer	100ul of E.Coli suspension	N.A	1.03xE4CFU/mL	Antibodies against E.coli	N.A	Trained personnel	N.A	N.A	N.A	1064-nm 4-ns pulsed laser required	No	No	No	LIBS vs. image analysis comparison	Detection of E. coli labeled with metal-conjugated antibodies using lateral-flow assay and laser-induced breakdown spectroscopy	4
paper-based analytical device (μPAD)	E. coli O157:H7, Salmonella Typhimurium, and L. monocytogenes	1 cfu /25 g sample., L. monocytogenes 100 cfu/g	Qualitative	enzyme/substrate pairs associated with the pathogen	Colorimetric detection	Individual ready-to-eat (RTE) meat samples spiked	Individual portion, Not specified	$1.35	10E1 cfu/cm2	Medium	Multistep	Trained Personnel	15hours (12 enrichment, 3hs dry sample)	N.A	N.A	Sonication for E.coli assay	No	No	Yes	-	Development of a Paper-Based Analytical Device for Colorimetric Detection of Select Foodborne Pathogens	5
paper-based plasmonic refractometric sensors	volatile biogenic amines		Qualitative	silver NPs (SNPs), gold NPs (GNPs), and Au−Ag NPs (HGNs)	Plasmonic refractivity LSPR based	salmon	20 g	Low cost	13.8 ppm	Metal NP interaction with volatile amines	Multi-Step	Trained personnel	N.A.	N.A	N.A	Spectrometer	No	No	No	the paper can be burned after sensing.	Food Quality Monitor: Paper-Based Plasmonic Sensors Prepared Through Reversal Nanoimprinting for Rapid Detection of Biogenic Amine Odorants	6
paper-based analytical device with immunomagnetic separation	Salmonella typhimurium	1 cfu/25 g sample.	Quantitative	antibody/enzyme complex, chlorophenol red-β-D-galactopyranoside	Colorimetric detection with image analysis	whole milk	1 ml	Low cost	10E3 CFU mL−1	Assesed against E. coli	6 steps, Multi step	Trained personnel	90 min	N.A	Fridge	instrument-free	No	No	No	-	Highly Sensitive Detection of Salmonella typhimurium Using a Colorimetric Paper-Based Analytical Device Coupled with Immunomagnetic Separation	7
paper-based molecular imprinted polymer (MIP)- grafted multi-disk micro-diskplate(P-MIP-MMP)	2,4-dichlorophenoxy acetic acid pesticide		Qualitative	Molecularly imprinted polymer (MIP)	chemiluminescence	Spiked Water Samples and Lake water	10ul	Low cost	1.0pM, recovery 97.7 to 103.6 %	High selectivity compared with other pesticides	Mulit step	Trained personnel	10 min	three weeks	at 4oC	portable photomultiplier portable photomultiplier $400	No	Inter-assay variation 3.5%	No	-	Molecularly imprinted polymer grafted paper-basedmulti-disk micro disk plate for chemiluminescence detection of pesticide	8
paper-based dipstick	Escherichia coli O157:H7 and Salmonella typhimurium	1 cfu/25 g sample.	Qualitative	Ab conjugated to AuNP	Colorimetric detection	PBS	-	-	10E5 CFU/mL E. coli O157:H7 and 10E6 CFU/mL S. typhimurium a	No cross-reactivity against foodborne pathogens	Multi step reaction and one-step dipping	Untrained personnel	10 min	-	-	stereoscope	Partially	No	Biplexed	-	Pressed Paper-Based Dipstick for Detection of Foodborne Pathogens with Multistep Reactions	9
10-channel up-converting phosphor technology-based lateral flow (TC-UPT-LF) assay	10 epidemic foodborne pathogens (E. coli O157:H7, S. paratyphi A, S. paratyphi B, S. paratyphi C, S. typhi, S. enteritidis, S. choleraesuis, V. cholera O1, V. cholera O139, and V. parahaemolyticus)	1 cfu/25 g sample.	Quantitative	Monoclonal antibodies against target bacteria	luminescence	279 food samples, including dairy products, marine products, beverages, snacks, and meats	1.4 ml	Low cost	sensitivity of 10E4 CFU mL−1 or 10E5 CFU mL−1 for each pathogen	Monoclonal antibodies (mAbs) against the target bacteria. channels did not cross-react,	Multi-Step	Trained personnel	20 min	-	-	-	Partially	comparison with gold standard method of bacterial isolation and culture	Yes	-	Rapid multiplex detection of 10 foodborne pathogens with an upconverting phosphor technologybased 10-channel lateral flow assay	10
Single-channel and multi-channel papper microfluidics	Salmonella Typhimurium.	1 cfu/25 g sample.	Qualitative	antibody-conjugated latex particles	Mie scattering	PBS buffer	10 ul	Low cost	10E2 CFU/mL with a linear range up to 10E5 CFU/mL	Yes, Monoclonal antibodies (mAbs)	Single step	Trained personnel	1 min	-	-	-	Partially	Comparison against spectrometric benchtop system	No	-	Smartphone quantifies Salmonella from paper microfluidics	11
paper based microfluidic device	mercury (II) ion (Hg2þ) andsilver(I) ion(Agþ) and aminoglycoside antibiotics		Qualitative	single-stranded DNA associated with graphene oxide	fluorescence	Water and Food samples (not specified)	10 μL	Low cost	Hg+121nM, Ag+47nM and 153nM Neomycin	Yes, Adsorption of analyte vs. ssDNA for graphene oxide	Single step	Trained personnel	15-20 min	-	-	-	Partially	No	Yes	-	A low-cost and simple paper-based microfluidic device for simultaneous multiplex dermination of different types of chemical contaminants in food	12
isothermal PCR (LAMP) and LFA	Escherichia coli, Streptococcus pneumonia	1 cfu/25 g sample.	Qualitative	Specific probes and primers	colorimetric detection	E. coli: drinking water, milk, blood, and spinach. S. pneumonia: blood.	40 ul of extract	N.A	E. coli: 10–1000 CFU/mL. S. pneumonia: na	Yes	Single step	Non trained personnel	1 hour	N.A.	Sample at room temperature	-	No	No	No	-	An Integrated Paper-based Sample-to-Answer Biosensor for Nucleic Acid Testing at the Point of Care	13
A colorimetric paper-based well plate system	E. coli and Enterococcus	1 cfu/25 g sample.	Semiquantitative	enzymatic reaction, coloration of the product	colorimetric and electrochemical	Lagoon water samples and alfalfa sprouts	1 mL	N.A.	10E1 CFU/mL)	Medium	Multi-step	Trained personnel	4 and 8 h of pre-enrichment and one hour assay time	N.A	N.A	a “light box” and the camera of an iPhone 5S were used to capture images	No	No, comparison between electrochemical detection	No	-	Colorimetric and Electrochemical Bacteria Detection Using Printed Paper- and Transparency-Based Analytic Devices	14
multiplex lateral flow Immunoassay	aflatoxin B1 and type-B fumonisins	2 ug/kg	Semiquantitative	Antigens on test line and AuNPs label with Ab	Colorimetric	Blank flours of durum wheats, Pasta,French pastry	1 g	N.A	1 ng mL−1 and 50 ng mL−1,	Yes	Multi-step	Trained personnel	25-30 min	N.A	Plastic bags at room temp.	A smartphone and MATLAB for analysis	No	No	Biplexed	-	Colour-encoded lateral flow immunoassay for the simultaneous detection of aflatoxin B1 and type-B fumonisins in a single Test line	15
paper-based variation of the Ferrozine method	iron fortificants from ferrous sulfate and ferrous fumarate	No MRL required	Quantitative	Ferrozine reagent	colorimetric	wheat flour, nixtamalized corn flour, and infant formula	2.5 g (5ul of extract)	$0.29	LOD:3.691 g/mL, Dinamic range 5.0–100 g/mL	Medium	Multi-Step	Trained personnel	5 min determination (+30 min extraction)	N.A	N.A	Reactive paper, Smartphone, Light-tight box, incubator	No	compared against atomic emission spectroscopy, random error analysis,	No	-	Development of a Paper-Based Sensor Compatible with a Mobile Phone for the Detection of Common Iron Formulas Used in Fortified Foods within Resource-Limited Settings	16
disposable lateral flow-through strip	alkaline phosphatase		quantitative	phospho tyrosine coated gold nanoparticles and antiphospho tryosine antibody	Colorimetric	Milk	N.A	N.A	0.1UL -1 with a linear dynamic range 0.1–150 UL-1	Yes	One-step	Trained personnel	15 min	N.A	N.A	smartphone and MATLAB analysis	No	No, but pH and buffer assesment	No	-	Disposable lateral flow-through strip for smartphone camera to quantitatively detect alkaline phosphatase activity in milk	17
microfluidic paper-based analytical device (μPAD)	benzoic acid	No MRL required	Qualitative	Janovsky reaction	Colorimetric	twenty-one commercial food samples ( from soy sauce to dry pineapple)	N.A	N.A	500 ppm and 4000 ppm	Medium	Multi-Step	Trained personnel	30 min	N.A	N.A	Smartphone and incubator	No	No, but UV/VIS absorption spectrometry comparison	No	-	Microfluidic paper-based chip platform for benzoic acid detection in food	18
lateral flow immunoassay	imidacloprid	0.5mg/kg in potatos	Quantitative	monoclonal antibody 4D9, colloidal gold and time-resolved fluorescent nanobeads	fluorescence	Chinese leek, sweet potato and potato	1gr in 5ml of PBS	N.A	0.01 ng/mL	Yes	Multi-step	Trained personnel	35 min	N.A	N.A	portable optical scanner	No	Yes with an LC-MS method	No	-	Ultrasensitive quantitation of imidacloprid in vegetables by colloidal gold and time-resolved fluorescent nanobead traced lateral flow immunoassays	19
Immunoassay on paper chip	E. coli	1 cfu/25 g sample.	Semiquantitative	anti E. coli antibody	Colorimetric	water samples from rural areas	57cfu/mL	<5 dollars per paper chip	57cfu/mL	Yes	Multi-step	Trained personnel	55 min	N.A	N.A	Optical scanner	No	No, compariso with ELISA	Yes, until eight detection zones	-	Visible paper chip immunoassay for rapid determination of bacteria in water distribution system	20
μPADs=Microfluidic paper-based analytical devices
Ref:
[1]	L. Jin et al., “A facile microfluidic paper-based analytical device for acetylcholinesterase inhibition assay utilizing organic solvent extraction in rapid detection of pesticide,” Elsevier.
[2]	W. Liu et al., “A molecularly imprinted polymer based a lab-on-paper chemiluminescence device for the detection of dichlorvos,” Elsevier.
[3]	M. Badawy, A. E.-A.-I. journal of Analytical, and U. 2014, “Bioactive paper sensor based on the acetylcholinesterase for the rapid detection of organophosphate and carbamate pesticides,” hindawi.com.
[4]	C. Gondhalekar et al., “Detection of E. coli labeled with metal-conjugated antibodies using lateral-flow assay and laser-induced breakdown spectroscopy,” Anal. Bioanal. Chem., vol. 412, no. 6, pp. 1291–1301, 2020, doi: 10.1007/s00216-019-02347-3.
[5]	J. C. Jokerst, J. A. Adkins, B. Bisha, M. M. Mentele, L. D. Goodridge, and C. S. Henry, “Development of a Paper-Based Analytical Device for Colorimetric Detection of Select Foodborne Pathogens,” ACS Publ., vol. 84, no. 6, pp. 2900–2907, 2012, doi: 10.1021/ac203466y.
[6]	S. Y. Tseng, S. Y. Li, S. Y. Yi, A. Y. Sun, D. Y. Gao, and D. Wan, “Food Quality Monitor: Paper-Based Plasmonic Sensors Prepared Through Reversal Nanoimprinting for Rapid Detection of Biogenic Amine Odorants,” ACS Appl. Mater. Interfaces, vol. 9, no. 20, pp. 17306–17316, 2017, doi: 10.1021/acsami.7b00115.
[7]	M. Srisa-Art, K. E. Boehle, B. J. Geiss, and C. S. Henry, “Highly Sensitive Detection of Salmonella typhimurium Using a Colorimetric Paper-Based Analytical Device Coupled with Immunomagnetic Separation,” ACS Publ., vol. 90, no. 1, pp. 1035–1043, 2017, doi: 10.1021/acs.analchem.7b04628.
[8]	S. Wang et al., “Molecularly imprinted polymer grafted paper-based multi-disk micro-disk plate for chemiluminescence detection of pesticide,” Elsevier.
[9]	J. Park, J. H. Shin, and J. K. Park, “Pressed Paper-Based Dipstick for Detection of Foodborne Pathogens with Multistep Reactions,” Anal. Chem., vol. 88, no. 7, pp. 3781–3788, 2016, doi: 10.1021/acs.analchem.5b04743.
[10]	Y. Zhao et al., “Rapid multiplex detection of 10 foodborne pathogens with an up-converting phosphor technology-based 10-channel lateral flow assay,” Nature.
[11]	T. S. Park, W. Li, K. McCracken, J. Y.-L. on a Chip, and U. 2013, “Smartphone quantifies Salmonella from paper microfluidics,” pubs.rsc.org.
[12]	Y. Zhang, P. Zuo, and B. C. Ye, “A low-cost and simple paper-based microfluidic device for simultaneous multiplex determination of different types of chemical contaminants in food,” Biosens. Bioelectron., vol. 68, pp. 14–19, Jun. 2015, doi: 10.1016/j.bios.2014.12.042.
[13]	J. R. Choi et al., “From chip-in-a-lab to lab-on-a-chip: towards a single handheld electronic system for multiple application-specific lab-on-a-chip (ASLOC),” pubs.rsc.org, vol. 16, p. 611, 2014, doi: 10.1039/c5lc01388g.
[14]	J. A. Adkins, K. Boehle, C. Friend, B. Chamberlain, B. Bisha, and C. S. Henry, “Colorimetric and Electrochemical Bacteria Detection Using Printed Paper-and Transparency-Based Analytic Devices,” ACS Publ., vol. 89, no. 6, pp. 3613–3621, 2017, doi: 10.1021/acs.analchem.6b05009.
[15]	F. Di Nardo, E. Alladio, C. Baggiani, S. C.- Talanta, and U. 2019, “Colour-encoded lateral flow immunoassay for the simultaneous detection of aflatoxin B1 and type-B fumonisins in a single Test line,” Elsevier.
[16]	G. Rateni, P. Dario, and F. Cavallo, “Smartphone-Based Food Diagnostic Technologies: A Review,” Sensors, vol. 17, no. 6, p. 1453, 2017, doi: 10.3390/s17061453.
[17]	A. W. Waller, M. Toc, D. J. Rigsby, M. Gaytán-Martínez, and J. E. Andrade, “Development of a Paper-Based Sensor Compatible with a Mobile Phone for the Detection of Common Iron Formulas Used in Fortified Foods within Resource-Limited Settings,” mdpi.com, doi: 10.3390/nu11071673.
[18]	L. Yu, Z. Shi, C. Fang, Y. Zhang, … Y. L.-B. and, and U. 2015, “Disposable lateral flow-through strip for smartphone-camera to quantitatively detect alkaline phosphatase activity in milk,” Elsevier.
[19]	C. Liu, Y. Wang, L. Fu, K. C.-F. Chemistry, and U. 2018, “Microfluidic paper-based chip platform for benzoic acid detection in food,” Elsevier.
[20]	G. Tan et al., “Ultrasensitive quantitation of imidacloprid in vegetables by colloidal gold and time-resolved fluorescent nanobead traced lateral flow immunoassays,” Elsevier.
[21]	S. Ma, Y. Tang, J. Liu, J. W.- Talanta, and U. 2014, “Visible paper chip immunoassay for rapid determination of bacteria in water distribution system,” Elsevier.
