# Supplementary material for: ASSURED Point-of-Need Food Safety Screening: A Critical Assessment of Portable Food Analyzers
Source: Foods. 2021 Jun 17;10(6):1399. doi: 10.3390/foods10061399 (PMC8235511; doi:10.3390/foods10061399)
Supplement: Supplementary file 1 [file foods-10-01399-s001.zip › S2-table.xlsx]

## Sheet: Sheet1
Platform (device)	Contaminant	Regulatory limit	Qualitaive/Quantitative	Capturing element (antibody, aptamer..)	detection technique	sample matrix	Sample size/volume	Price	Sensitivity (LOD/Linear range)	Selectivity	Multi-single step	Training (User)	Total analysis time	Shelf life	Storage requirement	Extra equipments	Automated sample prep	Validation/benchmark	Multiplex	Comment	Ref	Certificate (commertial devices)
centrifugal direct recombinase polymerase amplification (direct-RPA) microdevice, Lab on a disc	Salmonella enterica, Escherichia coli O157:H7, and Vibrio parahaemolyticus	Absence in 25 g, 500 cfu/g E. coli	quantitative	target gene-specific primers and probes	Fluorescence	milk	13.2 μL	N.A.	4 cells / 3.2 μL milk	Yes, primers and probes	Yes	Tranied personnel	30 min	N.A	N.A.	custom-made portable genetic analyzer and a miniaturized optical detector	Partially	No	Yes		A centrifugal direct recombinase polymerase amplification (direct- RPA) microdevice for multiplex and real-time identification of food poisoning bacteria	1
six channel SPR biosensor	fluoroquinolones, sulfonamides and phenicols	100 g.kg−1 for fluoroquinolones, sulfonamides and MRPL 0.3 g.kg−1 phenicols	Semi-quantitative	Antibodies	SPR	milk	500uL	N.A.	enrofloxacin, 0.30 gL−1; sulfapyridine, 0.29 gL−1; and chloramphenicol, 0.26 gL−1)	Yes, Antibodies	Yes	Tranied personnel	30 min per sample	Regenerable surface up to 5 times	N.A	compact SPR sensor system	No	No	Yes		A label-free and portable multichannel surface plasmon resonance immunosensor for on site analysis of antibiotics in milk samples	2
eight-chamber lab-on-a-chip (LOC	Salmonella spp	Absence in 25 g (Commission Regulation (EC) No 2073/2005)	quantitative	Primers and DNA strains conjugated to magnetic beads	Fluorescence	Pig meat samples	1 mL	N.A.	10 cells μl−1	Yes, primers and probes	Yes	Tranied personnel	40 min.	N.A	Fridge	motor and micropump fluorscence detector	Partially	No	Yes,Up to eight samples		A lab-on-a-chip system with integrated sample preparation and loop-mediated isothermal amplification for rapid and quantitative detection of Salmonella spp. in food samples	3
Microchip solid phase PCR	Salmonella spp subtypes like S.genus, S.Enteritidis, S. Dublin and Gallinarum, S.Typhimurium and Kentucky	Absence in 25 g Salmonella	quantitative	Primers and probes	Fluorescence	PBS buffer	12 uL	N.A.	1.6 copies/μL	Yes, Primers and probes	Yes	Tranied personnel	N.A	N.A	N.A	A compact optical module	No	No	Yes		A novel lab-on-chip platform with integrated solid phase PCR and Supercritical Angle Fluorescence (SAF) microlens array for highly sensitive and multiplexed pathogen detection	4
photonic biosensor	Aflatoxin M1	50 ppt or 152 pM	Semi-quantitative	Antibodies	Si3N4 asymmetric Mach–Zehnder Interferometers	milk samples	30 uL	N.A.	48 pM (16.8 pg/mL)	Yes, Antibodies	Multi-Step	Tranied personnel	2 min	N.A	N.A	Mach–Zehnder Interferometers	No	No	No		AFM1 Detection in Milk by Fab’ Functionalized Si3N4 Asymmetric Mach–Zehnder Interferometric Biosensors	5
optical biosensor inhibition immunoassay	melamine	Melamine formetd through Cyromazine pesticied MRL 300ug/ml	quantitative	polyclonal antibody	SPR	infant formula and milk	4.6 g infant formula	N.A.	<0.5 μg mL-1 in matrix (67.9 ng mL 1 in buffer)	Yes, cross reactity assesed	Multi-Step	Tranied personnel	>45 min	Regeneration of the chip surface	N.A.	The Biacore Q instrument	No	Yes, CCβ determinantion	No		Development of an Optical Biosensor Based Immunoassay to Screen Infant Formula Milk Samples for Adulteration with Melamine	6
Regenerable immuno-biochip	Ochratoxin A	10 ug/kg in coffe beans	Semi-quantitative	Antibody and peptide-hapten conjugate	chemiluminescence	green coffee	5 g	N.A.	0.3 gL−1 (7 gkg−1)	Yes	Multi-Step	Tranied personnel	12 min assay (+25 min sample prep)	20 assay-regeneration cycles of the biochip surface	N.A.	CCD camera, Munich Chip Reader 3 (MCR 3) platform	Partially	Precision and accuracy determined	No		Regenerable immuno-biochip for screening ochratoxin A in green coffee extract using an automated microarray chip reader with chemiluminescence detection	7
96 sample ELISA-lab-on-a-chip	Staphylococcal Enterotoxin B	Staphylococcal enterotoxin Not detected in 25 g	Semi-quantitative	Anti saphylo. IgG antibodies conjugated to carbon nanotubes	chemiluminescence	Buffer	15 ul	N.A.	0.1 ng. ml	Yes	Multi-Step	Tranied personnel	140 min	N.A	N.A.	CCD camera, centrifuge and sonicator	Partially	No	Yes, up to 4 analytes		ELISA-LOC: lab-on-a-chip for enzyme-linked immunodetection	8
microchip electrophoresis aptasensor platform	Kanamycin and oxytetracycline	0.15 ppm (0.15 mg/kg) for Kanamycin 100 ug/kg oxytetracycline	quantitative	aptamer	Intensity of Electrophoretograms	milk	10 ml	N.A.	0.7 pg mL−1 Kanamycin and 0.9 pg mL−1 oxytetracycline. Linear range 0.001 to 10 ng mL−1.	Yes	Multi-Step	Tranied personnel	15 min analysis+ 22 min sample prep	N.A	N.A	MultiNA MCE 202	No	Comparison with ELISA but accuracy and precision were estimated	Biplexed		Novel label-free and high-throughput microchip electrophoresis platform for multiplex antibiotic residues detection based on aptamer probes and target catalyzed hairpin assembly for signal amplification	9
hybrid paper–lab-on-a-chip platform	Carbofuran	0.001 mg/kg in apple	Semi-quantitative	AChE enzyme	colorimetric	apple	injection of 15 uL, capacity for 2.28 mL and 10 grs of sample	0.3 euros	0.01 mg/L	Yes	Multi-Step	Tranied personnel	15 min assay + 45 min sample prep	Single disposable device	N.A	3D printed holder, smartphone, centrifuge	No	No	No		A Hybrid Lab-on-a-Chip Injector System for Autonomous Carbofuran Screening	10
Immuno microfludiic chip	ochratoxin A, aflatoxin B1 and deoxynivalenol	2 to 12 ng/g for AFB1, 2–10 ng/g for OTA and 0.2–1.75 μg/g for DON	Semi-quantitative	Anti-toxin antibodies HRP conjugated	chemiluminescence	Buffer solution	30uL	N.A.	100 ng/mL for ochratoxin A and deoxynivalenol and 3 ng/mL for aflatoxin B1	Yes, Antibodies	Multi-Step	Tranied personnel	20 min	N.A	N.A	image acquisition DMLM Microscope equipped with a CCD camera.	No	No	Yes, 3 analytes		A point-of-use microfluidic device with integrated photodetector array for immunoassay multiplexing: Detection of a panel of mycotoxins in multiple samples	11
A surface plasmon resonance based biochip	Patulin	50 ug/kg in all fruit juice	Semi-quantitative	Antibodies	SPR	Buffer	100ul	N.A.	0.1 nM	Yes, Antibodies	Multi-Step	Tranied personnel	10 min pre incubation	N.A	N.A	SensiQ Discovery instrument	No	No	No		A surface plasmon resonance based biochip for the detection of patulin toxin	12
Portable Nanostructured iSPR biosensor	deoxynivalenol and ochratoxin A	1250 μg/kg for deoxy. and 5 μg/kg for ochart in unprocessed cereals /human intake 233 ng/mL for deoxynivalenol and 4 ng/mL for ochratoxin A	Semi-quantitative	Antibodies	iSPR	Beer and barley	100 μL	N.A.	17 ng/mL fordeoxynivalenoland 7 ng/mL for ochratoxin A	Yes, cross reactity assesed	Multi-Step	Tranied personnel	15 min conditionin + 15 min measurement	Multiple Analyses and Regenerations.	N.A.	iSPR instrument,	No	in-house validation with 20 different batches of beer	Biplexed		Analysis of Mycotoxins in Beer Using a Portable Nanostructured Imaging Surface Plasmon Resonance Biosensor	13
gold nanoparticle-enhanced surface plasmon resonance biosensor	ochratoxin A	2 ng/mL1 for all types of wine	Semi-quantitative	Primary antibodies and secondary antibodies conjugated with gold nanoparticles	SPR	red wine	N.A.	N.A.	LOD and LOQ of 0.19 ng mL 1 and 0.68 ng mL 1	Yes	Multi-Step	Tranied personnel	30 min each sample	Reusable surface	N.A	Kretschmann-type platform	No	No	No		Fast and sensitive detection of ochratoxin A in red wine by nanoparticle-enhanced SPR	14
On-chip sample preparation coupled immunoassay	ochratoxin A	2 ng/mL1 for all types of wine	quantitative	Antibodies and hapten-BSA conjugates	Fluorescence	wine	20 ul	N.A.	0.26 ng mL−1, linear range0.1–100 ng mL−1	Yes	Multi-Step	Tranied personnel	45 min	N.A	N.A	fluorescence microcscope, srynge pump	No	No	No		On-chip sample preparation and analyte quantification using a microfluidic aqueous two-phase extraction coupled with an immunoassay	15
microfluidic SPR biosensor	Aflatoxin B1	5–10 μg/kg	Quantitative	anti-AFB1 antibodies. Gold nanorparticles	iSPR	wheat	1 g dry wheat and 200ul exctract	N.A.	LOD 0.003 nM, linear range 0.01 to 50 nM	yes, Antibody	yes	Trained personnel	60 min	N.A.	N.A.	SPRi apparatus (SPR-2, Sierra sensor)	No	Yes	No		A label-free ultrasensitive microfluidic surface Plasmon resonance biosensor for Aflatoxin B1 detection using nanoparticles integrated gold chip	16
centrifugal microfluidic loop mediated isothermal amplification	Escherichia coli, Salmonella spp and Vibrio cholerae	Salmonella Absence in 25 g. And 500 cfu/g E. Coli	Semi-quantitative	Primers and probes	Colorimetric	chicken meat	12.5 μL	N.A.	3 × 10−5 ng μL−1	Yes, assessed	Multi-step	Trained personnel	65 min	N.A.	N.A.	Smartphone, 3D model of the endpoint detection system	Yes	No	No		A microdevice for rapid, monoplex and colorimetric detection of foodborne pathogens using a centrifugal microfluidic platform	17
microfluidic immunoassay smart phone imaging	altenariol monomethyl ether	maximum intake 4.7 ng/kg. per day	Semi-quantitative	monoclonal antibodies conjugated to gold nanoparticles	Colorimetric	apple, cherry and orange	5 g	N.A.	12.5 pg/mL for UV spectroscopy and and 200 pg/mL for smart phone imaging	Yes	Multi-step	Trained personnel	15 min measurment	N.A.	N.A.	UV spectroscometer, and smartphone, peristaltic pump	No	No, recovery studies			A microfluidic colorimetric immunoassay for sensitive detection of altenariol monomethyl ether by UV spectroscopy and smart phone imaging	18
hybrid microfluidic biochip	Lactobacillus acidophilus, Staphylococcus aureus and Salmonella enterica	Salmonella Absence in 25 g.	Semi-quantitative	aptamer-functionalized graphene oxide (GO)	Fluorescence	Buffer	30 uL	N.A.	11.0 cfu mL acidophilus, 61.0 cfu mL S. enterica and 800.0 cfu mL and S. aureus	Yes	One-step	Trained personnel	10 min	N.A.	N.A.	Fluorescence Microscope and CCD camera	No	No, accuracy assessed	Yes		A PDMS/paper/glass hybrid microfluidic biochip integrated with aptamer-functionalized graphene oxide nano-biosensors for one-step multiplexed pathogen detection	19
microfluidic paper-based analytical devices	oxytetracycline and norfloxacin	100ug/kg oxytetracycline and 100ug/kg norfloxacin	Qualitative	antibiotic-ion complexation (copper (II) sulfate pentahydrate for oxytetracycline and iron (III) nitrate nanohydrate norfloxacin detection,)	Colorimetric	pork	1gr of pork and 30 ul sample	N.A.	1 ppm both	Yes	Multi-step	Trained personnel	20 min readout	N.A.	N.A.	Smartphone for image aquistion and computer for analysis	No	Yes, compared with LC-MS method	Biplexed		Detection of antibiotic residues in pork using paper-based microfluidic device coupled with filtration and concentration	20
Microfluidic based ELISA coupled to photodiodes	ochratoxin A	2 g/kg in wine, 5 g/kg in unprocessed cereals, 10 g/kg in dried vine fruits	Semi-quantitative	Specfic antibodies, and BSA-hapten conugate	chemiluminescence	Wine and beer	200ul	N.A.	0.85 ng/mL in beer and 28 ng/mL for wine	Yes	Multi-step	Trained personnel	3hs 45 min	N.A.	N.A.	syringe pumps, computer	No	No	No		Detection of ochratoxin A in wine and beer by chemiluminescence-based ELISA in microfluidics with integrated photodiodes	21
microfluidic platform using nanoporous microbeads and amorphous silicon thin-film photodiodes	IgG		Quantitative	Spherical agarose beads coated with Protein A	Comparison between fluorescence, chemiluminescence and colorimetry	Buffer	20ul	N.A.	chemiluminescence4.4 ± 1.4 amol · nl−1 resin, colorimetry (34 ± 3 amol · nl−1 resin), fluorescece 0.56 ± 0.06 fmol · nl−1 resin.	Yes	Multi-step	Trained personnel	10 min measurment	N.A.	N.A.	Flurescence microscope, pump	No	No	No		Optical biosensing in microfluidics using nanoporous microbeads and amorphous silicon thin-film photodiodes: quantitative analysis of molecular recognition and signal transduction	22
paper-based microfluidic aptasensor	Egg white lysozyme, ß-conglutin lupine and okadaic acid and brevetoxin		Quantitative	graphene oxide and specific aptamer-functionalized quantum dots	fluorescence quenching	egg white, mussels, sausage	0.5 gr mussel, 1 gr sausage and 10ul of liquid sample extract	N.A.	343 ng/ml egg white lysozyme, 2.5 ng/ml ß-conglutin lupine, 0.4 ng/ml okadaic acid and 0.56 ng/ml brevetoxin-2,	Yes	Multi-step	Trained personnel	5 min measurement+ 25 min sample prep	N.A.	N.A.	Fluorescence Microscope	No	Not compelte but compared with ELISA test	Yes		Paper-based microfluidic aptasensor for food safety	23
Point-of-care (POC)	Escherichia coli (E. coli) and Staphylococcus aureus (S. aureus)		Quantitative	Antibodies and protein G	SPR	PBS buffer	100ul	N.A.	E. coli ,10E5 to 3.23x10E7 CFUs/mL	Yes	Multi-step	Trained personnel	30 min	N.A.	N.A.	Microfludic integrated SPR platform	No	Partailly	No, but potentially		Portable Microfluidic Integrated Plasmonic Platform for Pathogen Detection	24
Microfludic ELISA-chip	wheat gluten and Ara h 1.	less thatn 20 ppm gluten is considered gluten free and	Quantitative	enzyme-conjugated antibody	colorimetric	gluten determined in biscuits and gluten-free flour and Ara h 1 in chocolate and peanut butter	5–10 ul and 0.5 g of solid sample	N.A.	gluten 4.77 ng/mL (linear range 6.25 ng/mL to 50 ng/mL) and Ara h1 15.2 ng/mL ( linear range 16 ng/mL and 1000 ng/mL)	Yes	Multi-step	Trained personnel	15–20 min+ 35 min sample prep	N.A.	N.A.	Optical sensor	No	Not complete but compared with ELISA	Biplexed		Rapid Detection of Food Allergens by Microfluidics ELISA-Based Optical Sensor	25
microfluidic colorimetric biosensor	E. coli O157:H7	500 cfu/g E. Coli	Semi-quantitative	gold nanoparticles with capture antibodies and polystyrene microspheres with detection antibodies	Colorimetric	chicken	25 gr	N.A.	LOD 50 CFU/mL, linear range 5.0 ×10E1 CFU/mL to 5.0 ×10E8 CFU/mL	Yes	Multi-step	Trained personnel	1 hour	N.A.	N.A.	smart phone	No	No	No		A microfluidic colorimetric biosensor for rapid detection of Escherichia coli O157:H7 using gold nanoparticle aggregation and smart phone imaging	26
Portable SPR Bioanalyzer	E. coli O157:H7	500 cfu/g E. Coli	Semi-quantitative	Antibody	SPR	PBS buffer	N.A.	N.A.	1.87 103E cfu/mL	Yes	Multi-step	Trained personnel	15 to 20 min per sample and Chip functionalization (5hs)	N.A.	N.A.	Spreeta biosensor and CCD	No	No, comparison with ELISA	No		The Development of a for Sensitive Detection of Escherichia coli O157:H7	27
silicon-based microfludic sensor chip	four allergens, bovine milk protein, peanut protein, soy protein, and gliadin,		Semi-quantitative	Specific antibodies	transmission,(Mach− Zehnder interferometers) spectrophometric	Samples from acleaning in place system (CIP) of a dairy industry	100 μL	cost per analysis$0.16 (cost of $6.5 for chip and fluidic fabrication)	0.04 μg/mL for bovine k-casein, 1.0 μg/mL for peanut protein, 0.80 μg/mL for soy protein, and 0.10 μg/mL for gliadin	Yes	Multi-step	Trained personnel	6.5 min analysis	at least 10 assay/ regeneration cycles	N.A.	miniaturized spectrometer	No	No, but accurate and repeatable assays performed	Yes		Ultrafast Multiplexed-Allergen Detection through Advanced Fluidic Design and Monolithic Interferometric Silicon Chips	28
Ref:
[1]	G. Choi et al., “A centrifugal direct recombinase polymerase amplification (direct-RPA) microdevice for multiplex and real-time identification of food poisoning bacteria,” Lab Chip, vol. 16, no. 12, pp. 2309–2316, 2016, doi: 10.1039/c6lc00329j.
[2]	F. Fernández, K. Hegnerová, M. Piliarik, F. Sanchez-Baeza, J. Homola, and M. P. Marco, “A label-free and portable multichannel surface plasmon resonance immunosensor for on site analysis of antibiotics in milk samples,” Biosens. Bioelectron., vol. 26, no. 4, pp. 1231–1238, Dec. 2010, doi: 10.1016/j.bios.2010.06.012.
[3]	Y. Sun, T. L. Quyen, T. Q. Hung, W. H. Chin, A. Wolff, and D. D. Bang, “A lab-on-a-chip system with integrated sample preparation and loop-mediated isothermal amplification for rapid and quantitative detection of Salmonella spp. in food samples,” Lab Chip, vol. 15, no. 8, pp. 1898–1904, 2015, doi: 10.1039/c4lc01459f.
[4]	T. Q. Hung, W. H. Chin, Y. Sun, A. Wolff, and D. D. Bang, “A novel lab-on-chip platform with integrated solid phase PCR and Supercritical Angle Fluorescence (SAF) microlens array for highly sensitive and multiplexed pathogen detection,” Biosens. Bioelectron., vol. 90, pp. 217–223, 2017, doi: 10.1016/j.bios.2016.11.028.
[5]	T. Chalyan et al., “AFM1 Detection in Milk by Fab’ Functionalized Si3N4 Asymmetric Mach–Zehnder Interferometric Biosensors,” Toxins (Basel)., vol. 11, no. 7, p. 409, 2019, doi: 10.3390/toxins11070409.
[6]	T. L. Fodey, C. S. Thompson, I. M. Traynor, S. A. Haughey, D. G. Kennedy, and S. R. H. Crooks, “Development of an optical biosensor based immunoassay to screen infant formula milk samples for adulteration with melamine,” Anal. Chem., vol. 83, no. 12, pp. 5012–5016, 2011, doi: 10.1021/ac200926e.
[7]	J. C. Sauceda-Friebe, X. Y. Z. Karsunke, S. Vazac, S. Biselli, R. Niessner, and D. Knopp, “Regenerable immuno-biochip for screening ochratoxin A in green coffee extract using an automated microarray chip reader with chemiluminescence detection,” Anal. Chim. Acta, vol. 689, no. 2, pp. 234–242, 2011, doi: 10.1016/j.aca.2011.01.030.
[8]	S. Sun, M. Yang, Y. Kostov, and A. Rasooly, “ELISA-LOC: Lab-on-a-chip for enzyme-linked immunodetection,” Lab Chip, vol. 10, no. 16, pp. 2093–2100, 2010, doi: 10.1039/c003994b.
[9]	Y. Wang et al., “Novel label-free and high-throughput microchip electrophoresis platform for multiplex antibiotic residues detection based on aptamer probes and target catalyzed hairpin assembly for signal amplification,” Biosens. Bioelectron., vol. 97, pp. 100–106, 2017, doi: 10.1016/j.bios.2017.05.017.
[10]	A. S. Tsagkaris, J. Pulkrabova, J. Hajslova, and D. Filippini, “A hybrid lab-on-a-chip injector system for autonomous carbofuran screening,” Sensors (Switzerland), vol. 19, no. 24, 2019, doi: 10.3390/s19245579.
[11]	R. R. G. Soares, D. R. Santos, V. Chu, A. M. Azevedo, M. R. Aires-Barros, and J. P. Conde, “A point-of-use microfluidic device with integrated photodetector array for immunoassay multiplexing: Detection of a panel of mycotoxins in multiple samples,” Biosens. Bioelectron., vol. 87, pp. 823–831, Jan. 2017, doi: 10.1016/j.bios.2016.09.041.
[12]	A. Pennacchio et al., “A surface plasmon resonance based biochip for the detection of patulin toxin,” Opt. Mater. (Amst)., vol. 36, no. 10, pp. 1670–1675, 2014, doi: 10.1016/j.optmat.2013.12.045.
[13]	S. Joshi, R. M. Annida, H. Zuilhof, T. A. Van Beek, and M. W. F. Nielen, “Analysis of Mycotoxins in Beer Using a Portable Nanostructured Imaging Surface Plasmon Resonance Biosensor,” J. Agric. Food Chem., vol. 64, no. 43, pp. 8263–8271, 2016, doi: 10.1021/acs.jafc.6b04106.
[14]	A. Karczmarczyk, C. Reiner-Rozman, S. Hageneder, M. Dubiak-Szepietowska, J. Dostálek, and K. H. Feller, “Fast and sensitive detection of ochratoxin A in red wine by nanoparticle-enhanced SPR,” Anal. Chim. Acta, vol. 937, pp. 143–150, 2016, doi: 10.1016/j.aca.2016.07.034.
[15]	R. R. G. Soares et al., “On-chip sample preparation and analyte quantification using a microfluidic aqueous two-phase extraction coupled with an immunoassay,” Lab Chip, vol. 14, no. 21, pp. 4284–4294, 2014, doi: 10.1039/c4lc00695j.
[16]	H. Bhardwaj, G. Sumana, and C. A. Marquette, “A label-free ultrasensitive microfluidic surface Plasmon resonance biosensor for Aflatoxin B1 detection using nanoparticles integrated gold chip,” Food Chem., vol. 307, p. 125530, 2020, doi: 10.1016/j.foodchem.2019.125530.
[17]	A. Sayad, F. Ibrahim, S. Mukim Uddin, J. Cho, M. Madou, and K. L. Thong, “A microdevice for rapid, monoplex and colorimetric detection of foodborne pathogens using a centrifugal microfluidic platform,” Biosens. Bioelectron., vol. 100, pp. 96–104, 2018, doi: 10.1016/j.bios.2017.08.060.
[18]	Y. Man, A. Li, B. Li, J. Liu, and L. Pan, “A microfluidic colorimetric immunoassay for sensitive detection of altenariol monomethyl ether by UV spectroscopy and smart phone imaging,” Anal. Chim. Acta, vol. 1092, pp. 75–84, 2019, doi: 10.1016/j.aca.2019.09.039.
[19]	P. Zuo, X. Li, D. C. Dominguez, and B. C. Ye, “A PDMS/paper/glass hybrid microfluidic biochip integrated with aptamer-functionalized graphene oxide nano-biosensors for one-step multiplexed pathogen detection,” Lab Chip, vol. 13, no. 19, pp. 3921–3928, 2013, doi: 10.1039/c3lc50654a.
[20]	A. Nilghaz and X. Lu, “Detection of antibiotic residues in pork using paper-based microfluidic device coupled with filtration and concentration,” Anal. Chim. Acta, vol. 1046, pp. 163–169, Jan. 2019, doi: 10.1016/j.aca.2018.09.041.
[21]	P. Novo, G. Moulas, D. M. F. Prazeres, V. Chu, and J. P. Conde, “Detection of ochratoxin A in wine and beer by chemiluminescence-based ELISA in microfluidics with integrated photodiodes,” Sensors Actuators, B Chem., vol. 176, pp. 232–240, 2013, doi: 10.1016/j.snb.2012.10.038.
[22]	I. F. Pinto et al., “Optical biosensing in microfluidics using nanoporous microbeads and amorphous silicon thin-film photodiodes: quantitative analysis of molecular recognition and signal transduction,” J. Micromechanics Microengineering, vol. 28, no. 9, p. 094004, 2018, doi: 10.1088/1361-6439/AAC66C.
[23]	X. Weng and S. Neethirajan, “Paper‐based microfluidic aptasensor for food safety,” J. Food Saf., vol. 38, no. 1, 2018, doi: 10.1111/jfs.12412.
[24]	O. Tokel et al., “Portable Microfluidic Integrated Plasmonic Platform for Pathogen Detection,” Sci. Rep., vol. 5, no. 1, pp. 1–9, 2015, doi: 10.1038/srep09152.
[25]	X. Weng, G. Gaur, and S. Neethirajan, “Rapid Detection of Food Allergens by Microfluidics ELISA-Based Optical Sensor,” Biosensors, vol. 6, no. 2, p. 24, 2016, doi: 10.3390/bios6020024.
[26]	L. Zheng, G. Cai, S. Wang, M. Liao, Y. Li, and J. Lin, “A microfluidic colorimetric biosensor for rapid detection of Escherichia coli O157:H7 using gold nanoparticle aggregation and smart phone imaging,” Biosens. Bioelectron., vol. 124–125, pp. 143–149, 2019, doi: 10.1016/j.bios.2018.10.006.
[27]	S. Wang et al., “The Development of a Portable SPR Bioanalyzer for Sensitive Detection of Escherichia coli O157:H7,” mdpi.com, doi: 10.3390/s16111856.
[28]	M. Angelopoulou et al., “Ultrafast Multiplexed-Allergen Detection through Advanced Fluidic Design and Monolithic Interferometric Silicon Chips,” Anal. Chem., vol. 90, no. 15, pp. 9559–9567, 2018, doi: 10.1021/acs.analchem.8b02321.
