# Supplementary material for: ASSURED Point-of-Need Food Safety Screening: A Critical Assessment of Portable Food Analyzers
Source: Foods. 2021 Jun 17;10(6):1399. doi: 10.3390/foods10061399 (PMC8235511; doi:10.3390/foods10061399)
Supplement: Supplementary file 1 [file foods-10-01399-s001.zip › S3-table.xlsx]

## Sheet: Sheet1
Platform (device)	Contaminant	Regulatory limit	Qualitaive/Quantitative	Capturing element (antibody, aptamer..)	detection technique	sample matrix	Sample size/volume	Price	Sensitivity (LOD/Linear range)	Selectivity	Multi-single step	Training (User)	Total analysis time	Shelf life	Storage requirement	Extra equipments	Automated sample prep	Validation/benchmark	Multiplex	Comment	Ref	Certificate (commertial devices)
Allergen test in tubes	Peanut		Qualitative	Antiboides and reagents from commercial food allergy test kit	Colorimetric	cookies, peanut butter chocolate, oatmeal raisin with walnut and milk chocolate chip	5grs	the commercial Kit providing immunoreagents $640	1 ppm	Yes	Multi-step	Trained Personnel	20 min + 30 min sample prep	N.A	N.A.	iTube attachment, App and Smartphone	No	No	Can be multiplexed , not assesed		A personalized food allergen testing platform on a cellphone
Colorimetric Smartphone-App-Chip System	aflatoxin B1	20 μg/kg (or parts-per-billion)	Quantitative	Antibodies	Colorimetric	corn	2ul	$5.20	3 ± 1 ppb, equivalent to μg/kg) and dynamic response range (0.5−250 ppb	Yes	Multi-step	Trained personnel	60 min	Coated chips stable up to 2 years, antibody aqueos solution 1 month	4 to 8oC	3D-printed optical accessory	No	Comparison with HPLC and ELISA	Potentially		Integrated Smartphone-App-Chip System for On-Site Parts-Per- Billion-Level Colorimetric Quantitation of Aflatoxins
enzyme chemiluminescence based assay	bile acids and cholesterol		Semi-quantitative	Enzyme based assays 3α-hydroxyl steroid dehydrogenase and cholesterol esterase/cholesterol oxidase)	Biochemiluminescence	Oral fluid and Serum	50 μL of oral fluid or 15 μL of serum	3-5 euros per assay	Cholesterol 20 mg/dL, bile acid 0.5 μmol/L	Yes,	Multi-step	Trained Personnel	3 min	N.A	2 days at +4 °C.	3D-printed optical accessory	No	No, accuracy and precision assessed	Biplexed		Integrating Biochemiluminescence Detection on Smartphones: Mobile Chemistry Platform for Point-of-Need Analysis
microfluidic biosensor	Salmonella typhimurium	Absence in 25 g,	Quantitative	Magnetic nanoparticles with specific antibodies separation, and fluorescent labeling	Fluorescence	apple juice	20-100ul from 25 ml of Juice	N.A.	58 CFU/mL. Range 1.4×10E2 to 1.4×10E6 CFU/mL	Yes	Multi-step	Trained Personnel	2hours	N.A.	4oC a few days	Smartphone camera , syringe pump,	No	No	No		A microfluidic biosensor for online and sensitive detection of Salmonella typhimurium using fluorescence labeling and smartphone video processing
Optosensing platform using two-color ratiometric method	Streptomycin	200ug/kg in milk	Quantitative	aptamer-conjugated goldnanoparticles	colorimetric	in honey, milk and tap water	200ul	Device: ~13.0 USD per set and ~5 USD per assay	LOD of 12.3 nM (8.97 mg kg 1)	Yes	Multi-step	Trained Personnel	milk 30 min , honey 15 min and tap water 10 min	N.A	N.A.	3D-printed optical accessory	No	Yes against a UV-vis spectrometer	No		A 3D printed smartphone optosensing platform for point-of-need food safety inspection
smartphone-based, single-stripe colorimetric reader	2,4-dichlorophenoxyacetic acid		Semi-quantitative	Antibodies	colorimetric	tap water, rat serum, plasma, and human serum	N.A.	$10	1 ppb and range 1 to 80 ppb	Yes	Multi-step	Trained Personnel	2 hours	N.A.	N.A.	3D-printed optical accessory	No	Comparison with microplate reader	No		A 3D-Printed, Portable, Optical-Sensing Platform for Smartphones Capable of Detecting the Herbicide 2,4-Dichlorophenoxyacetic Acid
Colorimetric aptasensor based on gold nanoparticles agrgegation	chloramphenicol	0.3 ng mL−1	Semi-quantitative	aptamer-conjugated to gold nanoparticles	colorimetric	Milk and chicken	2.0 g chicken and solid milk	N.A.	5.88 nM	Yes	Multi-step	Trained Personnel	15min incubation+ 40 min sample prep	N.A	storage instability due to the use of La3+	Smartphone and lab equipment	No	Yes,Compared against UV VIS spectrometer	No		A novel colorimetric aptasensor for detection of chloramphenicol based on lanthanum ion–assisted gold nanoparticle aggregation and smartphone imaging
smartphone based fluorescence device	E. coli O157:H7	500 cfu/g	Semi-quantitative	antibodies conjugated to magnetic nanoparticles	Fluorescence	Yoghurt and Egg	25 grs of Yoghurt and Egg	less than 30 dollars for 3D printed components	1 CFU/mL in Youghurt and 10 CFU/mL in egg	Yes	Multi-step	Trained Personnel	2 hours	N.A	N.A	3D-printed optical accessory, computer for image analysis	No	No, recovery studies and Comparison with plate reader	No		A portable smart-phone device for rapid and sensitive detection of E. coli O157:H7 in Yoghurt and Egg
Colorimetric reader smartphone based	zearalenone	0.1–2 mg/kg in animal feed	Semi-quantitative	Antiboidies	colorimetric	corn flour	10 g sample and 50ul exctract	$0.15	LOD 2.04 ng/mL range 1.56–25 ng/mL	Yes	Multi-step	Trained Personnel	90 min	N.A.	coated microwells to -20oC until use	centrifuge,3D printed attachment	No	Recovery studies and comparisonwith ELISA kit	No		A smartphone colorimetric reader integrated with an ambient light sensor and a 3D printed attachment for on-site detection of zearalenone
Fluoresent Aptamer LFA with difraction grating	chlorpyrifos, diazinon, and malathion	0.01mg/kg diazinon chlorpyrifos and 2 mg/kg malathion	Qualitative	Aptamer	Fluorescence	13 Vegetables and fruits	10 μL (10 g of solid)		chlorpyrifos 0.73 ng/mL, diazinon 6.7 ng/mL, malathion 0.74 ng/mL	Yes, cross reactivity assessed	Multi-step	Trained Personnel	40 min measurement	N.A	N.A	3D-printed smartphone-based reader	No	No	Yes		Aptasensor based on fluorophore-quencher nano-pair and smartphone spectrum reader for on-site quantification of multi-pesticides
multiplexed enzymatic biosensor	hydrogen peroxide, glucose and catechol)		Qualitative	Enzyme based assays horseradish peroxidase , glucose oxidase , horseradish peroxidase-glucose oxidase and tyrosinase	Colorimetric	red and white wine, pear juice, pomegranate fresh juice	100-200 ul	N.A.	11 μM for hydrogen peroxide, 20 μM for glucose and 2.4 μM for catechol	Assesed against mannitol,maltose, fructose , ascorbic acid, aspartic acid uric acid	Multi-step	Trained Personnel	5 min per assay	1 month of storage	Dry conditions 4oC	N.A.	No	Comparison with Absorbance Reader			Colorimetric multienzymatic smart sensors for hydrogen peroxide, glucose and catechol screening analysis
paper-based headspace-thin film microextraction	Sulfite		Qualitative	sulfur dioxide reduction of Fe(III) to Fe(II)	Colorimetric	apple cider vinegar, lime juice, sour orange juice, and drinking water were	6.5 mL	N.A.	0.04 μg/L (range 0.1–1.0 μg/L, 1–50 μg/L, and 50–700 μg/ L)	Yes	Multi-step	Trained Personnel	5 min	N.A	N.A.	smartphone attachment	Partially	Yes	No		Combination of paper-based thin film microextraction with smartphonebased sensing for sulfite assay in food samples
pocket-sized immunosensor system	Vibrio species		Qualitative	Antibodies	chemiluminometric	Shellfish and fish	100 g each	N.A.	1.4*10^4 CFU/ml range 1.4-2.6*10^4 CFU/ml	yes, various bacterial species	Multi-step	Trained Personnel	20 min measurment	N.A.	N.A.	Lateral flow cartridge	No	Yes	Yes		Food contamination monitoring via internet of things, exemplified byusing pocket-sized immunosensor as terminal unitSung-
capillary microfluidic immunoassay	ochratoxin A , aflatoxin B1 and deoxynivalenol	2– 12 ppb for aflatoxin B1 , 2–10 ppb for ochratoxin A and 200–750 ppb fordeoxynivalenol	Semi-quantitative	Antibodies	Colorimetric	Corn feed	400 mg	N.A.	40 ng/ml ochratoxin A , 0.1–0.2ng/ml aflatoxin B1 and < 10 ng/mL for deoxynivalenol	Yes, cross reactivity studiy	Multi-step	Trained Personnel	10 min measurement+ 20 minsample prep	N.A	N.A.	Pump	No	Yes	yes		Multiplexed capillary microfluidic immunoassay with smartphone data acquisition for parallel mycotoxin detection
smartphone-readable barcode assay	methyl parathion	0.01 mg/kg	Qualitative	Enzymatic activity, of acetylcholinesterase	Colorimetric	Apple	15 to 25 g	N.A.	0.2 μg/mL (200 ppb)	Yes	Multi-step	Trained Personnel	15 min measurmen+ 10 min sample prep	N.A	N.A	Computer	No	No	No		Smartphone-readable Barcode Assay for the Detection and Quantitation of Pesticide Residues
immunoassay microarray detector	Tetracyclines and Quinolones	100 μg/kg in milk	Quantitative	Antibodies and gold nanoparticles	Colorimetric	Milk	25ul of treated sample from 1ml of milk	N.A.	1.51 ng mL−1 (range 0.2 ng mL−1 to 3.2 ng mL−1) tetracyclines and 2.12 ng mL−1 ( range 0.15 ng mL−1 to 3.6 ng mL−1.) Quinolones	Yes, cross reactivity assessed	Multi-step	Trained Personnel	60 min	N.A.	Microarray sealed in foil packets for storage at 2–8 °C.	TMAR microarray spotter, smartphone minicartridge	No, dilution	No, recovery studies	Biplexed		Smartphone-based visualized microarray detection for multiplexed harmful substances in milk
QD ratiometric fluorescence-sensing system	gatifloxacin		Qualitative	N-acetyl-L-cysteine by photoinduced electron transfer	Fluorescence	milk and drinking water	50.0 μL	N.A.	LOD 0.26 nM, and 0.85 to 3.6 uM linear range	Partial	Multi-step	Trained Personnel	5 min	N.A	N.A.	Smartphone cartridge, UV-V lamp	No	No	No		Portable Smartphone-Based QDs for the Visual Onsite Monitoring of Fluoroquinolone Antibiotics in Actual Food and Environmental Samples
Portable colorimetric analyzer	Saxitoxin		Qualitative	Antibodies and gold nanoparticles	Colorimetric	mussel, oyster and scallope	0.3 grs	N.A.	0.4ng/ml, range 1-50 ng/ml	Yes	Multi-step	Trained Personnel	15 min sample prep+ 25min measurment	N.A.	N.A.	Plate holder and dark box for smartphone	No	No, recovery study	No		Portable Smartphone based colorimetric analyzer with enhanced gold nanoparticles for on site testing of sea food
Ref:
[1]	A. F. Coskun, J. Wong, D. Khodadadi, R. Nagi, A. Tey, and A. Ozcan, “A personalized food allergen testing platform on a cellphone,” Lab Chip, vol. 13, no. 4, pp. 636–640, 2013, doi: 10.1039/c2lc41152k.
[2]	X. Li, F. Yang, J. X. H. Wong, and H.-Z. Yu, “Integrated Smartphone-App-Chip System for On-Site Parts-Per-Billion-Level Colorimetric Quantitation of Aflatoxins,” Anal. Chem., vol. 89, no. 17, pp. 8908–8916, Sep. 2017, doi: 10.1021/acs.analchem.7b01379.
[3]	A. Roda, E. Michelini, L. Cevenini, D. Calabria, M. M. Calabretta, and P. Simoni, “Integrating biochemiluminescence detection on smartphones: Mobile chemistry platform for point-of-need analysis,” Anal. Chem., vol. 86, no. 15, pp. 7299–7304, 2014, doi: 10.1021/ac502137s.
[4]	S. Wang et al., “A microfluidic biosensor for online and sensitive detection of Salmonella typhimurium using fluorescence labeling and smartphone video processing,” Biosens. Bioelectron., vol. 140, p. 111333, 2019, doi: 10.1016/j.bios.2019.111333.
[5]	Z. Liu et al., “A 3D printed smartphone optosensing platform for point-of-need food safety inspection,” Anal. Chim. Acta, vol. 966, pp. 81–89, 2017, doi: 10.1016/j.aca.2017.02.022.
[6]	Y. Wang et al., “A 3D-Printed, Portable, Optical-Sensing Platform for Smartphones Capable of Detecting the Herbicide 2,4-Dichlorophenoxyacetic Acid,” Anal. Chem., vol. 89, no. 17, pp. 9339–9346, 2017, doi: 10.1021/acs.analchem.7b02139.
[7]	Y. yang Wu, B. wen Liu, P. Huang, and F. Y. Wu, “A novel colorimetric aptasensor for detection of chloramphenicol based on lanthanum ion–assisted gold nanoparticle aggregation and smartphone imaging,” Anal. Bioanal. Chem., vol. 411, no. 28, pp. 7511–7518, 2019, doi: 10.1007/s00216-019-02149-7.
[8]	M. M. A. Zeinhom, Y. Wang, Y. Song, M. J. Zhu, Y. Lin, and D. Du, “A portable smart-phone device for rapid and sensitive detection of E. coli O157:H7 in Yoghurt and Egg,” Biosens. Bioelectron., vol. 99, pp. 479–485, 2018, doi: 10.1016/j.bios.2017.08.002.
[9]	Y. Chen et al., “A smartphone colorimetric reader integrated with an ambient light sensor and a 3D printed attachment for on-site detection of zearalenone,” Anal. Bioanal. Chem., vol. 409, no. 28, pp. 6567–6574, Nov. 2017, doi: 10.1007/s00216-017-0605-2.
[10]	N. Cheng et al., “Aptasensor based on fluorophore-quencher nano-pair and smartphone spectrum reader for on-site quantification of multi-pesticides,” Biosens. Bioelectron., vol. 117, pp. 75–83, 2018, doi: 10.1016/j.bios.2018.06.002.
[11]	O. Hosu et al., “Colorimetric multienzymatic smart sensors for hydrogen peroxide, glucose and catechol screening analysis,” Talanta, vol. 204, pp. 525–532, 2019, doi: 10.1016/j.talanta.2019.06.041.
[12]	A. Shahvar, M. Saraji, H. Gordan, and D. Shamsaei, “Combination of paper-based thin film microextraction with smartphone-based sensing for sulfite assay in food samples,” Talanta, vol. 197, pp. 578–583, 2019, doi: 10.1016/j.talanta.2019.01.071.
[13]	S. M. Seo et al., “Food contamination monitoring via internet of things, exemplified by using pocket-sized immunosensor as terminal unit,” Sensors Actuators, B Chem., vol. 233, pp. 148–156, 2016, doi: 10.1016/j.snb.2016.04.061.
[14]	J. M. D. Machado, R. R. G. Soares, V. Chu, and J. P. Conde, “Multiplexed capillary microfluidic immunoassay with smartphone data acquisition for parallel mycotoxin detection,” Biosens. Bioelectron., vol. 99, no. April 2017, pp. 40–46, 2018, doi: 10.1016/j.bios.2017.07.032.
[15]	J. Guo, J. X. H. Wong, C. Cui, X. Li, and H. Z. Yu, “A smartphone-readable barcode assay for the detection and quantitation of pesticide residues,” Analyst, vol. 140, no. 16, pp. 5518–5525, 2015, doi: 10.1039/c5an00874c.
[16]	Z. Li, Z. Li, D. Zhao, F. Wen, J. Jiang, and D. Xu, “Smartphone-based visualized microarray detection for multiplexed harmful substances in milk,” Biosens. Bioelectron., vol. 87, pp. 874–880, 2017, doi: 10.1016/j.bios.2016.09.046.
[17]	Y. Ye et al., “Portable Smartphone-Based QDs for the Visual Onsite Monitoring of Fluoroquinolone Antibiotics in Actual Food and Environmental Samples,” ACS Appl. Mater. Interfaces, vol. 12, no. 12, pp. 14552–14562, 2020, doi: 10.1021/acsami.9b23167.
[18]	L. Zhong et al., “Portable smartphone-based colorimetric analyzer with enhanced gold nanoparticles for on-site tests of seafood safety,” Anal. Sci., vol. 35, no. 2, pp. 133–140, 2019, doi: 10.2116/analsci.18P184.
