# Supplementary material for: ASSURED Point-of-Need Food Safety Screening: A Critical Assessment of Portable Food Analyzers
Source: Foods. 2021 Jun 17;10(6):1399. doi: 10.3390/foods10061399 (PMC8235511; doi:10.3390/foods10061399)
Supplement: Supplementary file 1 [file foods-10-01399-s001.zip › S4-table.xlsx]

## Sheet: Sheet1
Platform (device)	Contaminant	Regulatory limit	Qualitaive/Quantitative	Capturing element (antibody, aptamer..)	detection technique	sample matrix	Sample size/volume	Price	Sensitivity (LOD/Linear range)	Selectivity	Multi-single step	Training (User)	Total analysis time	Shelf life	Storage requirement	Extra equipments	Automated sample prep	Validation/benchmark	Multiplex	Comment	Ref	year
portable SERS	chlorpyrifos methyl	n.a	qualitative	NO	Raman spectroscopy	orange juice	50 mL	n.a	50 μg L-1	n.a	multi	yes	12 min	na	na	na	no	benchmarked towards GC-MS	no		1	2010
portable Raman	melamine	1 mg Kg-1	semi-quantitative	NO	Raman spectroscopy	milk powder	n.a	3000 USD (instrumental cost)	0.13% melamine	n.a	simple protocol	yes	n.a	n.a	n.a	n.a	no	no	no		2	2010
portable SERS	melamine	2.5 mg Kg-1	quantitative	NO	Raman spectroscopy	eggs	0.2 g albumen or yolk dissolved in g 1% aqueous trichloroacetic acid solution and acetonitrile	n.a	1.1 mg Kg-1, 2.5 - 100 mg Kg-1 in albumen and 2.1 mg Kg-1, 5-200 mg Kg-1 in yolk	n.a	multi	yes	30 min	n.a	n.a	n.a	no	no	no		3	2011
SERS	melamine	2.5 mg Kg-1	quantitative	NO	Raman spectroscopy	infant formula	2 μL	n.a	5 ppm	n.a	simple protocol	yes	about 10 min	n.a	n.a	n.a	no	no	no		4	2012
paper SERS	malachite green	0.1 μg L-1	qualitative	NO	Raman spectroscopy	water	2 μL or dipstick	n.a	1 ppb	n.a	simple protocol	yes	n.a	n.a	n.a	n.a	no	no	no		5	2013
portable SERS	phorate and fenthion	0.01 mg Kg-1	quantitative	NO	Raman spectroscopy	apple (peel)	2 cm^2 apple skin	n.a	0.05 mg L-1 (phorate) and 0.4 mg L-1 (fenthion)	n.a	mutli	yes	n.a	n.a	n.a	n.a	no	no	no	internal standards	6	2014
D-SERS	thiram	depending the matrix	quantitative	NO	Raman spectroscopy	banana, apple, tomato (peel)	swab a fruit skin with the paper substrate	n.a	depending the matrix from 7 to 36 ng/cm2	n.a	multi	yes	n.a	40 days for the paper-substrate	storage in room temp for the paper substrate	n.a	no	no	no	AgNP on filter paper as substrate	7	2014
portable SERS	thiabendazole	7 mg Kg-1	qualitative	NO	Raman spectroscopy	citrus fruits	10 uL	n.a	78 mg Kg-1	n.a	simple protocol	yes	about 15 min	n.a	n.a	n.a	n.a	no	no		8	2014
LFIA-SERS	chromium	50 ug L-1	quantitative	monoclonal antibody conjugated with AgNP	Raman spectroscopy	water	n.a	n.a	10 -5 ng mL-1	yes, various heavy metals	simple protocol	yes	about 15 min	n.a	n.a	n.a	n.a	yes / vs ICP-MS	no		9	2014
nanofinger chip-portable SERS	chlorpyrifos and thiabendazole	0.01 mg Kg-1 (chlorpyrifos) and 4 mg Kg-1 (thiabendazole)	quantitative	nanofinger chip	Raman spectroscopy	apple skin	n.a	n.a	7 ug Kg-1	n.a	simple protocol	yes	about 15 min	n.a	n.a	n.a	n.a	no	no		10	2015
microfluidic device-SERS	E. coli	500 cfu g-1	quantitative	reporter QSY21 - polyclonal antibody	Raman spectroscopy	chicken broth, apple juice	depending the matrix	n.a	210 cfu mL-1	n.a	multi	yes	n.a	n.a	n.a	n.a	n.a	no	no	portable Raman, Raman achieved better results than fluorescence	11	2015
portable SERS	rhodamine B (dye)	restriced in the EU	quantitative	NO	Raman spectroscopy	hot sauce	n.a	n.a	0.8 uM	n.a	n.a	yes	about 20 min	n.a	n.a	n.a	n.a	no	no		12	2015
NIR	fenvalerate and chlorpyrifos	0.01 mg Kg-1 (chlorpyrifos)	qualitative	NO	NIR spectroscopy	lettuce	lettuce leaves	n.a	n.a	n.a	simple protocol	yes	n.a	n.a	n.a	n.a	n.a	no	yes	complicated multivariate models	13	2018
MIP-TLC-SERS	Sudan I (dye)	restriced in the EU	quantitative	MIP	Raman spectroscopy	paprika	n.a	n.a	1 ppm	n.a	multi	yes	about 30 min	n.a	n.a	n.a	n.a	no	no	cold colloid for signal enh (factor= 4 x 10^4), portable Raman, PCA quantification	14	2015
SERS	prometryn	n.a	quantitative	NO	Raman spectroscopy	water	2 drops	n.a	5 x 10 ^-9 M	n.a	multi	yes	about 2 h	n.a	n.a	n.a	n.a	no	no	multivariate analysis applied	15	2016
SERS	difenoconazole	2 mg Kg-1	quantitative	NO	Raman spectroscopy	pak choi	10 g homogenized sample	n.a	0.41 mg L-1	n.a	multi	yes	about 15 min	n.a	n.a	n.a	n.a	benchmarked towards GC-FID	no	multivariate analysis applied	16	2016
SERS	sudan red III	restriced in the EU	quantitative	NO	Raman spectroscopy	kumquat peel	n.a	n.a	12 ppbs	n.a	simple protocol	yes	about 5 min	n.a	n.a	n.a	n.a	benchmarked towards HPLC	no	hydrogel substrate, no sample prep	17	2016
SERS nanonsensor	mercury (II)	n.a	quantitative	ADB18C6) was coupled with mercaptopropionic acid and the resultant crown ether derivative (TCE) was self-assembled as a recognition surface layer	Raman spectroscopy	water	1 mL water	n.a	0.51 pM	yes, Pb(II) and Cd(II)	multi	yes	about 15 min	n.a	n.a	n.a	n.a	recognition confirmation using UV-Vis, FL, EC	no	1000 fold below the EPA and WHO defined levels	18	2017
SERS immunosensor	Escherichia coli O157:H7		quantitative	functionalized monoclonal Abs with SERS NPs reporters	Raman spectroscopy	water	n.a	n.a	10 cfu mL-1	n.a	multi	yes	n.a	n.a	n.a	n.a	n.a	benchmarked towards ELISA	no	sample prep microfluidic chip, multiple RE to specifically sense for E.coli	19	2017
portable SERS	ciprofloxacin	100 μg Kg-1	quantitative	NO	Raman spectroscopy	chicken	1 g chicken	n.a	2 x 10-7 M	n.a	multi	yes	40 min for sample prep	n.a	n.a	n.a	n.a	no	no	Heterostructured Au-Ag cubes were employed as highly active SERS substrate	20	2017
portable SERS	deoxynivalenol	1.25 mg Kg (unprocessed cereals) & 1.75 mg Kg-1 (unprocessed oat)	quantitative	NO	Raman spectroscopy	kindey beans, corn, oat	directly on the surface	n.a	10 -6 M (corn & kindey beans), 10 -4 M (oat)	n.a	simple protocol	yes	n.a	n.a	n.a	n.a	n.a	no	no	nice paper, proper description of the calibration range	21	2017
MIP_sol-SERS	paraoxon	n.a	quantitative	MIP-GERS	Raman spectroscopy	water	2 mL	n.a	n.a	n.a	multi	yes	n.a	n.a	n.a	n.a	n.a	no	no		22	2018
LFIA-SERS	neomycin, quinolone	1.5 mg L-1 (neomycin)	quantitative	monoclonal antibody-Au NPs-PATP (Raman active molecule)	Raman spectroscopy	milk	100 uL	n.a	0.37 pg·mL−1 and 0.55 pg·mL−1 (when using SERS)	yes, other antibiotics	multi	yes	about 15 min	n.a	n.a	n.a	n.a	no	yes	SERS provides 3 orders lower LOD compared to visual inspection	23	2018
drop‐wipe‐portable SERS	thiram	5 mg Kg-1 (apple & pear) & 0.1 mg Kg-1 (grape)	quantitative	NO	Raman spectroscopy	apple, pear, and grape	wipe the surface for 15 sec	n.a	5 ng/cm^2	no	simple protocol	yes	few min, but not specific time is given	n.a	n.a	n.a	n.a	no	no	drop EtOH on the surface and wipe with functionalized paper	24	2018
SERS	edifenphos	n.a	quantitative	NO	Raman spectroscopy	rice	5 g	n.a	0.1 mg/L	no	multi	yes	n.a	n.a	n.a	n.a	n.a	no	no	Au nanorods as substrate	25	2018
LFIA-SERS	neomycin	1.5 mg L-1	quantitative	immunoprobe from colloidal AuNPs conjugated with mAb and a Raman probe PATP	Raman spectroscopy	milk	1 mL	n.a	0.216 pg/m	yes, cross-reactivity study	simple protocol	yes	n.a	n.a	n.a	n.a	n.a	no	no	SERS significanlty improves LOD compared to other methods (colorimetric, LFIA etc)	26	2018
micro-SERS	okadaic acid, dinophysistoxin-1, dinophysistoxin-2, yessotoxin	160 ug Kg-1 (okadaic acid equivalents), 1 mg Kg-1 (yessotoxin equivalent)	quantitative	NO	Raman spectroscopy	mussel	n.a	n.a	0.25 uM (okadaic acid)	n.a	simple protocol	yes	n.a	n.a	n.a	n.a	n.a	no	no	both benchtop and portable instrument tested	27	2018
portable SERS	dimethoate	3 mg Kg-1	quantitative	NO	Raman spectroscopy	olive leaves	n.a	n.a	5 x 10 ^-7 M	n.a	simple protocol	yes	n.a	n.a	n.a	n.a	n.a	no	no	in field application	28	2019
portable SERS	thiram, thiabendazole	varied depending matrix	quantitative	NO	Raman spectroscopy	apple and cabbage peels	n.a	n.a	0.5 ng/cm^2 (thiram) and 5 ng/cm^2 (thiabendazole)	n.a	multi	yes	n.a	n.a	n.a	n.a	n.a	no	yes	jellylikeflexible substrate based on nanocellulose decorated with Ag nanoparticle	29	2019
portable SERS	sulfapyridine	n.a	quantitative	NO	Raman spectroscopy	milk	n.a	n.a	3 ng mL-1	n.a	multi	yes	n.a (quechers sample prep)	n.a	n.a	n.a	n.a	no	no	MWCNTs-AuNPs nanocomposite as substrate, repeatability and inter and intermediate precision, was lower than 8%	30	2019
MIP-SERS	prometryn and simetryn	10 ug Kg-1	quantitative	MIP with AuNPs	Raman spectroscopy	wheat and rice	n.a	n.a	20 μg·kg−1	yes	multi	yes	n.a (quechers sample prep)	n.a	n.a	n.a	n.a	yes vs HPLC–MS/MS	yes	proper validation, QuEChERS as the extraction protocol	31	2019
portable SERS	methyl parathion	10 ug Kg-1	quantitative	NO	Raman spectroscopy	apple	n.a	n.a	0.011 ug/cm2	no	simple protocol	yes	n.a.	n.a	n.a	n.a	n.a	no	no	Raman probe molecule 4-MBA was used to evaluate performance of the substrate	32	2020
NIR	various	depending the analyte	qualitative	NO	NIR spectroscopy	pepper	whole or crushed pepper	n.a	n.a	n.a	simple protocol	yes	n.a.	n.a	n.a	n.a	n.a	yes vs GC-MS	yes	PLS-DA chemometric model	33	2010
NIR	dichlorvos	n.a	qualitative	NO	NIR spectroscopy	water	400 uL	n.a	1 mg L-1	n.a	simple protocol	yes	n.a	n.a	n.a	n.a	n.a	yes vs HPLC	no	PLS chemometric model	34	2012
NIR	DON	1750 μg Kg-1	qualitative	NO	NIR spectroscopy	wheat	30 g grounded sample	n.a	1400 μg Kg-1					n.a	n.a	n.a	n.a	yes vs HPLC	no		35	2014
Ref:
[1]	C. Shende, F. Inscore, A. Sengupta, J. Stuart, and S. Farquharson, “Rapid extraction and detection of trace Chlorpyrifos-methyl in orange juice by surface-enhanced Raman spectroscopy,” Sens. Instrum. Food Qual. Saf., vol. 4, no. 3–4, pp. 101–107, 2010.
[2]	Y. Cheng et al., “Screening melamine adulterant in milk powder with laser Raman spectrometry,” J. Food Compos. Anal., vol. 23, no. 2, pp. 199–202, 2010.
[3]	Y. Cheng and Y. Dong, “Screening melamine contaminant in eggs with portable surface-enhanced Raman spectroscopy based on gold nanosubstrate,” Food Control, vol. 22, no. 5, pp. 685–689, 2011.
[4]	J. F. Betz, Y. Cheng, and G. W. Rubloff, “Direct SERS detection of contaminants in a complex mixture: rapid, single step screening for melamine in liquid infant formula,” Analyst, vol. 137, no. 4, pp. 826–828, 2012.
[5]	E. P. Hoppmann, W. Y. Wei, and I. M. White, “Highly sensitive and flexible inkjet printed SERS sensors on paper,” Methods, vol. 63, no. 3, pp. 219–224, 2013.
[6]	X. Li, S. Zhang, Z. Yu, and T. Yang, “Surface-enhanced Raman spectroscopic analysis of phorate and fenthion pesticide in apple skin using silver nanoparticles,” Appl. Spectrosc., vol. 68, no. 4, pp. 483–487, 2014.
[7]	Y. Zhu, M. Li, D. Yu, and L. Yang, “A novel paper rag as ‘D-SERS’ substrate for detection of pesticide residues at various peels,” Talanta, vol. 128, pp. 117–124, 2014, doi: https://doi.org/10.1016/j.talanta.2014.04.066.
[8]	C. Müller, L. David, V. Chiş, and S. C. Pînzaru, “Detection of thiabendazole applied on citrus fruits and bananas using surface enhanced Raman scattering,” Food Chem., vol. 145, pp. 814–820, 2014, doi: https://doi.org/10.1016/j.foodchem.2013.08.136.
[9]	J. Liang et al., “Silver nanoparticle enhanced Raman scattering-based lateral flow immunoassays for ultra-sensitive detection of the heavy metal chromium,” Nanotechnology, vol. 25, no. 49, p. 495501, 2014.
[10]	A. Kim, S. J. Barcelo, and Z. Li, “SERS-based pesticide detection by using nanofinger sensors,” Nanotechnology, vol. 26, no. 1, p. 15502, 2014.
[11]	F. R. Madiyar, S. Bhana, L. Z. Swisher, C. T. Culbertson, X. Huang, and J. Li, “Integration of a nanostructured dielectrophoretic device and a surface-enhanced Raman probe for highly sensitive rapid bacteria detection,” Nanoscale, vol. 7, no. 8, pp. 3726–3736, 2015.
[12]	H. Wang, X. Guo, S. Fu, T. Yang, Y. Wen, and H. Yang, “Optimized core–shell Au@ Ag nanoparticles for label-free Raman determination of trace Rhodamine B with cancer risk in food product,” Food Chem., vol. 188, pp. 137–142, 2015.
[13]	J. Sun, X. Ge, X. Wu, C. Dai, and N. Yang, “Identification of pesticide residues in lettuce leaves based on near infrared transmission spectroscopy,” J. Food Process Eng., vol. 41, no. 6, p. e12816, 2018.
[14]	F. Gao, Y. Hu, D. Chen, E. C. Y. Li-Chan, E. Grant, and X. Lu, “Determination of Sudan I in paprika powder by molecularly imprinted polymers–thin layer chromatography–surface enhanced Raman spectroscopic biosensor,” Talanta, vol. 143, pp. 344–352, 2015.
[15]	R. J. G. Rubira, S. A. Camacho, P. H. B. Aoki, F. V. Paulovich, O. N. Oliveira, and C. J. L. Constantino, “Probing trace levels of prometryn solutions: from test samples in the lab toward real samples with tap water,” J. Mater. Sci., vol. 51, no. 6, pp. 3182–3190, 2016, doi: 10.1007/s10853-015-9628-2.
[16]	S. Huang, W. Yan, M. Liu, and J. Hu, “Detection of difenoconazole pesticides in pak choi by surface-enhanced Raman scattering spectroscopy coupled with gold nanoparticles,” Anal. Methods, vol. 8, no. 23, pp. 4755–4761, 2016, doi: 10.1039/c6ay00513f.
[17]	Z. Gong et al., “Rapid and direct detection of illicit dyes on tainted fruit peel using a PVA hydrogel surface enhanced Raman scattering substrate,” Anal. Methods, vol. 8, no. 24, pp. 4816–4820, 2016.
[18]	D. K. Sarfo, A. Sivanesan, E. L. Izake, and G. A. Ayoko, “Rapid detection of mercury contamination in water by surface enhanced Raman spectroscopy,” RSC Adv., vol. 7, no. 35, pp. 21567–21575, 2017.
[19]	C. Wang, F. Madiyar, C. Yu, and J. Li, “Detection of extremely low concentration waterborne pathogen using a multiplexing self-referencing SERS microfluidic biosensor,” J. Biol. Eng., vol. 11, no. 1, pp. 1–11, 2017.
[20]	M. Li et al., “Heterostructured cube Au–Ag composites for rapid Raman detection of antibiotic ciprofloxacin,” J. Raman Spectrosc., vol. 48, no. 4, pp. 525–529, 2017.
[21]	J. Yuan et al., “A rapid Raman detection of deoxynivalenol in agricultural products,” Food Chem., vol. 221, pp. 797–802, 2017.
[22]	D. Carboni, Y. Jiang, L. Malfatti, and P. Innocenzi, “Selective detection of organophosphate through molecularly imprinted GERS‐active hybrid organic–inorganic materials,” J. Raman Spectrosc., vol. 49, no. 1, pp. 189–197, 2018.
[23]	Q. Shi et al., “A SERS-based multiple immuno-nanoprobe for ultrasensitive detection of neomycin and quinolone antibiotics via a lateral flow assay,” Microchim. Acta, vol. 185, no. 2, p. 84, 2018.
[24]	K. Wang et al., “A ‘drop‐wipe‐test’ SERS method for rapid detection of pesticide residues in fruits,” J. Raman Spectrosc., vol. 49, no. 3, pp. 493–498, 2018.
[25]	S. Weng et al., “Fast and Quantitative Analysis of Ediphenphos Residue in Rice Using Surface‐Enhanced Raman Spectroscopy,” J. Food Sci., vol. 83, no. 4, pp. 1179–1185, 2018.
[26]	Q. Shi et al., “Utilization of a lateral flow colloidal gold immunoassay strip based on surface-enhanced Raman spectroscopy for ultrasensitive detection of antibiotics in milk,” Spectrochim. Acta Part A Mol. Biomol. Spectrosc., vol. 197, pp. 107–113, 2018.
[27]	S. C. Pinzaru, C. Müller, I. Ujević, M. M. Venter, V. Chis, and B. Glamuzina, “Lipophilic marine biotoxins SERS sensing in solutions and in mussel tissue,” Talanta, vol. 187, pp. 47–58, 2018, doi: 10.1016/j.talanta.2018.05.006.
[28]	L. Tognaccini, M. Ricci, C. Gellini, A. Feis, G. Smulevich, and M. Becucci, “Surface enhanced Raman spectroscopy for in-field detection of pesticides: A test on dimethoate residues in water and on olive leaves,” Molecules, vol. 24, no. 2, p. 292, 2019.
[29]	J. Chen, M. Huang, L. Kong, and M. Lin, “Jellylike flexible nanocellulose SERS substrate for rapid in-situ non-invasive pesticide detection in fruits/vegetables,” Carbohydr. Polym., vol. 205, pp. 596–600, 2019.
[30]	V. Moreno, A. Adnane, R. Salghi, M. Zougagh, and Á. Ríos, “Nanostructured hybrid surface enhancement Raman scattering substrate for the rapid determination of sulfapyridine in milk samples,” Talanta, vol. 194, pp. 357–362, 2019.
[31]	M. Yan et al., “A molecularly imprinted polymer with integrated gold nanoparticles for surface enhanced Raman scattering based detection of the triazine herbicides, prometryn and simetryn,” Microchim. Acta, vol. 186, no. 3, pp. 1–9, 2019.
[32]	J. Xie, L. Li, I. M. Khan, Z. Wang, and X. Ma, “Flexible paper-based SERS substrate strategy for rapid detection of methyl parathion on the surface of fruit,” Spectrochim. Acta Part A Mol. Biomol. Spectrosc., vol. 231, p. 118104, 2020.
[33]	M. Sánchez, K. Flores‐Rojas, J. E. Guerrero, A. Garrido‐Varo, and D. Pérez‐Marín, “Measurement of pesticide residues in peppers by near‐infrared reflectance spectroscopy,” Pest Manag. Sci. Former. Pestic. Sci., vol. 66, no. 6, pp. 580–586, 2010.
[34]	S. Wang, B. Xiang, Y. Su, and Q. Tang, “Direct determination of dichlorvos in water by partial least square-discriminant analysis,” Environ. Chem. Lett., vol. 10, no. 4, pp. 383–387, 2012.
[35]	A. De Girolamo, S. Cervellieri, A. Visconti, and M. Pascale, “Rapid analysis of deoxynivalenol in durum wheat by FT-NIR spectroscopy,” Toxins (Basel)., vol. 6, no. 11, pp. 3129–3143, 2014.
