# Supplementary material for: ASSURED Point-of-Need Food Safety Screening: A Critical Assessment of Portable Food Analyzers
Source: Foods. 2021 Jun 17;10(6):1399. doi: 10.3390/foods10061399 (PMC8235511; doi:10.3390/foods10061399)
Supplement: Supplementary file 1 [file foods-10-01399-s001.zip › S5-table.xlsx]

## Sheet: Sheet1
Platform (device)	Contaminant	Regulatory limit	Qualitaive/Quantitative	Capturing element (antibody, aptamer..)	detection technique	sample matrix	Sample size/volume	Price	Sensitivity (LOD/Linear range)	Selectivity	Multi-single step	Training (User)	Total analysis time	Shelf life	Storage requirement	Extra equipments	Automated sample prep	Validation/benchmark	Multiplex	Comment	Ref	Title
Paper-based 3D electrochemical device	Bacteria with lipopolysaccharides (Gram - bacteria)	5 endotoxin units (EU) per kg body mass	quantitative	Raw264.7 Cell	Differential pulse voltammetry (DPV)	fruit juice	50-100 uL	0,14 $ per paper chip + 70,73 $ for Jacket + potentiosatat	10^2−10^5 CFU/mL			Yes, extensive, electrochemical	30 min measurment +	3 weeks at room temperature without cell immobilization			N. A.	N. A.	N. A.		[1]
Paper-based immunosensor using a carbon nanotubes bio-conjugate modified electrode	Staphylococcus aureus	100 CFU/gram	quantitative	antibody	Differential pulse voltammetry (DPV)	milk	na	na	13 CFU/ml	No Cross reactivity (CR) detected for Escherichia coli B, Bacillus subtilis, and S. epidermidis	Multi	Yes, extensive, electrochemical	~ 30 min	> 1 month	4 degrees celcius	potentiostat	na	na	no	Label free	[2]	Development of a paper-based electrochemical immunosensor using an antibody-single walled carbon nanotubes bio-conjugate modified electrode for label-free detection of foodborne pathogens
Automated sampler for solid samples with electrochemical detection	chlorpyrifos-oxon	0.01 mg/kg (2.85*10^-8 M)	qualitative	enzyme (acetylcholinesterase)	amperometric	apple	na	na	at least 10^-7 M (~0.035 mg/Kg)	na	Multi but simplified	Simplified automatic sampling, no training needed. Extensive training for electrochemical measurements needed	90 min	na	na but biological components needed (so likely 4 degree celcius)	potentiostat	yes, fully automated sampling device	na	no	LOD Was below MRL but MRL is now much lower in apples as it was in 2015 (https://efsa.onlinelibrary.wiley.com/doi/10.2903/j.efsa.2018.5348)	[3]	Electrochemical pesticide detection with AutoDip – a portable platform for automation of crude sample analyses
Graphene and gold nanoparticle doped paper-based electrochemical immunoassay	Escherichia coli (O157:H7 )	5 samples with at least 3 at 50 CFU/g and other 2 not more than 500 CFU/g	quantitative	antibody	Impedimetric	ground beef and cucumber	10-20 µL	na	150 CFU/ml	No CR detected for E. coli DH 5α, S. aureus, and L. monocytogenes.	Multi step	Yes, extensive, electrochemical	~ 45 min	> 1 month	4 degrees celcius	potentiostat	Dilution and homogenisation	na	no	NOT COMPLETELY COMPLIENT WITH REG (Commission Regulation (EC) No 2073/2005 )	[4]	Impedimetric immunosensor based on gold nanoparticles modified graphene paper for label-free detection of Escherichia coli O157:H7
paper-based nanomodified electrochemical enzymatic biosensor	Ethanol	not applicable	quantitative	enzyme (alcohol oxidase)	chronoamperometry	beers (various)	100 µL	na	0.003%(vol)	Tested for: methanol, acetic acid, glucose, and ascorbic acid. Methanol showed interference (~40%)	one step	Yes, extensive, electrochemical	< 10 min	good for 3 weeks but 50% after 4 weeks	4 degrees celcius	potentiostat	No sample prep. Direct measurement	na	no	Shelflife reduced after 3 weeks.	[5]	A paper-based nanomodified electrochemical biosensor for ethanol detection in beers
inkjet printed carbon black modified paper electrodes	Ascorbic acid	not applicable	quantitative	not used	cyclic voltammetry	Food supplements	100 µL	na	0.15 mM	Tested for: 0.1 M of sodium chloride, sodium bicarbonate, sucrose, citric acid, and sorbitol. None showed interference.	One step	Yes, extensive, electrochemical	< 5 min	na	na but no biological components needed (so likely vacuum; room temperature)	potentiostat	No sample prep. Direct measurement	na	no	Proof of principle study (CVs to quant AA in food supplement)	[6]	Electroanalysis moves towards paper-based printed electronics: carbon black nanomodified inkjet-printed sensor for ascorbic acid detection as a case study
Micro-Paper-based Analytical Devices	Alcohol in water and some clinical targets (glucose, cholesterol and lactate in clinical samples)	not applicable	quantitative	enzymes	amperometric	For food application: water. For clinical applications: Plasma or urine.	one drop	$0.014 per strip + Glucose meter ~ $20	0.1 mM Ethanol	na	One step	Yes, extensive, electrochemical	< 5 min	na	na but biological components needed (so likely 4 degree celcius)	not needed	No sample prep. Direct measurement	na	no		[7]	Integration of paper-based microfluidic devices with commercial electrochemical readers
Pencil drawn paper based carbon electrodes	metamizole, paracetamol and midazolam maleate	illegal use in alcoholic drinks	quantitative	not used	square wave voltammetry	Whiskey	50 µL	$ 0.02 per strip (+ potentiostat)	paracetamol 45 mg/L; metamizole 20 mg/L; midazolam maleate 5mg/L	na	One step	Yes, extensive, electrochemical	< 5 min	na	na but no biological components needed (so likely vacuum; room temperature)	potentiostat	No sample prep other than dilution. Direct measurement	na	no		[8]	Detection of Analgesics and Sedation Drugs in Whiskey Using Electrochemical Paper‐based Analytical Devices
screen printed electrode modified with carbon nanofibers coupled to a paper immunoaffinity platform	Gliadins	20 mg/kg	quantitative	Antibody	Chronoamperometry	Flour (various)	5 µL	na	3 mg gliadin/kg (taken dilution factor of 500X into account). LOD in extract was ~ 0.005 mg/kg flour	Investigated for: albumin, casein, glutenin from wheat, β lactoglobulin, and folic acid. Only Casein showed a 40% increase in the signal.	Multi step (various incubations with immunoreagents)	Yes, extensive, electrochemical	~ 30 min (without counting extraction ). Extraction~ 40 minutes	> three months	lyophilised and stored at 4 degrees celcius	potentiostat	EtOH extraction, centrifugation	Yes, ELISA R5 Méndez (official method)	no	Very complete paper!	[9]	Electrochemical immunosensor modified with carbon nanofibers coupled to a paper platform for the determination of gliadins in food samples
References
[1]	H. Jiang, J. Yang, K. Wan, D. Jiang, and C. Jin, “Miniaturized Paper-Supported 3D Cell-Based Electrochemical Sensor for Bacterial Lipopolysaccharide Detection,” ACS Sensors, vol. 5, no. 5, pp. 1325–1335, May 2020.
[2]	J. Bhardwaj, S. Devarakonda, S. Kumar, and J. Jang, “Development of a paper-based electrochemical immunosensor using an antibody-single walled carbon nanotubes bio-conjugate modified electrode for label-free detection of foodborne pathogens,” Sensors Actuators, B Chem., vol. 253, pp. 115–123, 2017.
[3]	M. Medina-Sánchez, M. Cadevall, J. Ros, and A. Merkoçi, “Eco-friendly electrochemical lab-on-paper for heavy metal detection,” Anal. Bioanal. Chem., vol. 407, no. 28, pp. 8445–8449, 2015.
[4]	Y. Wang, J. Ping, Z. Ye, J. Wu, and Y. Ying, “Impedimetric immunosensor based on gold nanoparticles modified graphene paper for label-free detection of Escherichia coli O157:H7,” Biosens. Bioelectron., vol. 49, pp. 492–498, 2013.
[5]	S. Cinti, M. Basso, D. Moscone, and F. Arduini, “A paper-based nanomodified electrochemical biosensor for ethanol detection in beers,” Anal. Chim. Acta, vol. 960, pp. 123–130, 2017.
[6]	S. Cinti et al., “Electroanalysis moves towards paper-based printed electronics: carbon black nanomodified inkjet-printed sensor for ascorbic acid detection as a case study,” Sensors Actuators B Chem., vol. 265, pp. 155–160, 2018.
[7]	Z. Nie, F. Deiss, X. Liu, O. Akbulut, and G. M. Whitesides, “Integration of paper-based microfluidic devices with commercial electrochemical readers,” Lab Chip, vol. 10, no. 22, pp. 3163–3169, 2010.
[8]	A. A. Dias et al., “Detection of Analgesics and Sedation Drugs in Whiskey Using Electrochemical Paper-based Analytical Devices,” Electroanalysis, vol. 30, no. 10, pp. 2250–2257, Oct. 2018.
[9]	E. Marín-Barroso, G. A. Messina, F. A. Bertolino, J. Raba, and S. V Pereira, “Electrochemical immunosensor modified with carbon nanofibers coupled to a paper platform for the determination of gliadins in food samples,” Anal. Methods, vol. 11, no. 16, pp. 2170–2178, 2019.
