# Supplementary material for: ASSURED Point-of-Need Food Safety Screening: A Critical Assessment of Portable Food Analyzers
Source: Foods. 2021 Jun 17;10(6):1399. doi: 10.3390/foods10061399 (PMC8235511; doi:10.3390/foods10061399)
Supplement: Supplementary file 1 [file foods-10-01399-s001.zip › S6-table.xlsx]

## Sheet: Sheet1
Platform (device)	Contaminant	Regulatory limit	Qualitaive/Quantitative	Capturing element (antibody, aptamer..)	detection technique	sample matrix	Sample size/volume	Price	Sensitivity (LOD/Linear range)	Selectivity	Multi-single step	Training (User)	Total analysis time	Shelf life	Storage requirement	Extra equipments	Automated sample prep	Validation/benchmark	Multiplex	Comment	Ref	Column1
PDMS microfluidic chip	Okadaic acid	160 μg/kg	Quantitative	Aptamer	Differential pulse voltammetry	Mussel	50 µL	N. A.	LOD 8 pM /10 nM–250 nM	Brevetoxin and lysozyme	Multi-step	Yes, electrochemical data anylsis	17 min extraction + 30 min assay		N. A.	Laboratory blender, centrifuge , Palmsense potentiostat	No, manuall injection	N. A.	N. A.		1
PDMS microfluidic device	S.typhimurium	Absence in 25 g in minced meat to be eaten raw	Quantitaive	Antibody	Electrochemical impedance spectroscopy (EIS)	N. A.	N. A.	N. A.	LOD 1.56 CFU mL−1/101–107 CFUmL−1	E.Coli.	Multi-step	Yes, electrochemical data anylsis	30 min assay	3 weeks	Refrigerated at 4 ◦C	Potentiostata, syringe pumps	yes , pumps	N. A.	N. A.	Label-free	2
PDMS microfluidic chip	Carbofuran	0,01 mg/Kg	Quantitative	Aptamer and MIP	Differential pulse voltammetry	Chinese cabbage, chili, let- tuce, tomato, apple, banana, tangerine, and watermelon	N. A.	N. A.	LOD 67 pM /0.2 to 50 nM	Mixture of 21 pecticdes	Multi-step	Yes, electrochemical data anylsis	N. A.	N. A.	N. A.	Micro-pump,	Yes, pumps	N. A.	N. A.		3
PDMS microfluidic channel	Fumonisin B1 (FB1), deoxynivalenol (DON)		Quantitative	Antibody	Differential pulse voltammetry	Ground corn extract	N. A.	N. A.	LODs (FB1, DON ) 97 pg/mL, 35 pg/mL	Aflatoxin B1	Multi-step	Yes, electrochemical data anylsis	20 min extraction + 50 min assay	2 weeks	Refrigerated at 4 ◦C	Potentiostat	Yes, capillary-driven	N. A.	Yes		4
Polystyrene microfluidic chip	Citrus tristeza virus	N. A.	Quantitative	Antibody	Amperometry	Citrus	100 µL	USD 1.99 per device	LOD 0.3 fg/mL /1.95–10.0×103 fg/mL		Multi-step	Yes, electrochemical data anylsis	50 min	One week	Refrigerated at 4 ◦C	Potentiostat, centrifuge,	Yes , syringe pump	ELISA	N. A.		5
Polyester microfluidic chip	Salmonella typhimurium	N. A.	Quantitative	Antibody	Differential pulse voltammetry	Milk	N. A.	N. A.	LOD 7.7 cells mL−1 / 10.0 to 100.0 cells mL−1	Staphylococcus aureus (S. aureus), Escherichia coli (E. coli)	Multi-step	Yes, electrochemical data anylsis			Refrigerated at 4 ◦C	Potentiostat	Yes, syringe pump	N. A.	Potentially	Eight simultaneouse measurements, high-troughput	6
Film-based integrated microfluidic chip (polyimide (PI), polyvinyl chloride (PVC) and polyester (PET) films)	Escherichia coli (E. coli), Staphylococcus aureus (S. aureus),and Salmonella enteritidis (S. enteritidis)	<1 CFU/ml	Quantitative	DNA	Square wave voltammetry	Broth or milk	8 µL	N. A.	LODs E. coli, S. enteritidis, 102 CFU, 10 CFU,	N. A.	Multi-step	Yes, electrochemical data anylsis	extraction+ 2.5 h assay	N. A.	N. A.	Potentiostat, pump,	Yes, syringe pump	Conventional PCR	Yes	Reducing the detection time from 30 min to 25 s	7
PMMA, SU8 microfluidic chip	Salmonella Typhimurium	Absensce in 25g	Quantitative	Aptamer	Resistance from I-V	Fresh beef samples	5 µL	N. A.	LOD 10 CFU/mL	Different bacteria (E. coli, Sh. dysen- teriae, V. cholerae and K. pneumoniae)	One-step	Yes, data anylsis	5 min assay	N. A.	N. A.	Potentiostat,	N. A.	Plate count with Brilliance Salmonella agar	N. A.	Lable-free	8
Magneto-controlled microfluidic device	Aflatoxin B1	2 μg/kg	Quantitative	Antibody	Amperometry	Peanut	50 µL	N. A.	LOD 2.1 pg/mL, 0.01 to 20 ng/mL	Mycotoxins or marine toxins	Multi-step	Yes,	1h extraction +75 min assay		Refrigerated at 4 ◦C	Potentiostat, syringe pump, mill, stirrer, filter	Semiautomated	ELISA	N. A.		9
Polyethylene glycol (PEG) based microfluidic device	Escherichia coli, Staphylococcus aureus	N. A.	Quantitative	Antibody	Impedance	N. A.	N. A.	N. A.	LOD 102 CFU/mL / Linear range 102 CFU/mL to 105 CFU/mL	Non-target bacteria	Single step	Yes	30 min assay	N. A.	Refrigerated at 4 ◦C	Impedance analyzer,	N. A.	N. A.	Yes	Antifouling device PEG compared to PDMS	10
PDMS separation and detection chip	Listeria	100 CFU/g	Quantitative	Antibody	Electrochemical impedance spectroscopy (EIS)	lettuce	N. A.	N. A.	1.6*102 CFU/mL	E. coli	Multi-step	Yes	1 h	N. A.	Refrigerated at 4 ◦C	Electrochemical work station, magnetic stirrer, syringe pump	Yes	N. A.	N. A.	Magetic speration chip	11
PMMA microcahnnels,	Aflatoxin B1	2 μg/kg	Quantitative	Antibody	Electrochemical impedance spectroscopy	N. A.	N. A.	N. A.	LOD 1 pg/mL/ 10−12–10−7 g/mL	Ochratoxin A	Single step	Yes	N. A.	40 days	Refrigerated at 4 ◦C	Potentiosata,	N. A.	N. A.	N. A.	Litography-free fabrication	12
PMMA sensor chip	Aflatoxin B1	2 μg/kg	Quantitative	Antibody	Amperometry	Wheat, fig	N. A.	N. A.	LOD 2 ppb	N. A.	Multi-step	Yes	7 min extraction+ 25 min assay		Refrigerated at 4 ◦C	Solid phase extraction, Immunoaffinity column, vacumme pump	Yes	ELISA, HPLC	N. A.		13
hybrid poly- dimethylsiloxane–polyester (PDMS–PE) chip	Atrazine	0.05 mg/Kg	Quantitative	Antibody	Chronoamperometry	Orange juice	5 µL	N. A.	LOD 3.5 pM / 0.9–4.5 nM		Multi-step	Yes	50 min	N. A.	Refrigerated at 4 ◦C	Potentiostat, syringe pump	Yes	ELISA	N. A.		14
PDMS microfluidic module	Gliadin	10 ppm	Quantitative	Antibody	Electrochemical impedance spectroscopy	Beesr, flours	20 µL	N. A.	LOD 0.2 ppm	prolamin-like proteins	Single step	Yes	2 h	N. A.	Refrigerated at 4 ◦C	Potentiostat, syringe pump, stirrer, centrifuge	Yes	HPLC/MS	Potentially		15
Cyclo Olefin Polymer (COP) substrates	Campylobacter spp.	N. A.	Quantitative	DNA	Square wave voltammetry	Raw chicken	N. A.	N. A.	LOD 90 pM/ 1-25 nM	Different Cam-pylobacters primers	Muti-step	Yes	N. A.	N. A.	N. A.	Potentiostat, PCR	N. A.	PCR	N. A.	Used for PCR product detection	16
PET felxible microcahnnel	Salmonella typhimurium	Absence in 25 g	Quantitative																		17
Autodip- WaterShed XC 11122 (DSM-Somos) material	Chlorpyrifos-oxon	10-6 M	Quantitative	Enzyme	Amperometry	Apple	700 μl	N. A.	LOD 10-7 M	N. A.	Multi-step	Yes	90 min	N. A.	N. A.	Potentiostat, blender	Yes	N. A.	Potentially	Disposable reagent module with 20 cavities	18
PMMA microfluidic channel	Deoxynivalenol	1750 μg/kg	Quantitative	Antibody	Amperometry	Wheat	10 µL	N. A.	LOD 6.25 ng/ml,	N. A.	Muti-step	Yes	10 min extraction+ 15 min assay		Refrigerated at 4 ◦C	Potentiostat, syringe pump, shaker	Yes	ELISA	N. A.		19
PDMS microfluidic immunosensor	Escherichia coli, Staphylococcus aureus	Absence in 25 g	Quantitative	Antibody	Electrochemical impedance spectroscopy	N. A.	170 µL	N. A.	LOD 102 CFU/mL	Cross-bacteria experiment		Yes	2 h	N. A.	Refrigerated at 4 ◦C	Potentiostat	N. A.	N. A.	Yes		20
Fully automated sys																					21
Glass microchip	Zearalenone	20 µg/kg	Quantitative	Antibody	Amperometry	Infant food	100 µL	N. A.	LOD 0.4 µg/L	N. A.	Multi-step	Yes	100 min extraction +15 min assay		Refrigerated at 4 ◦C	Potentiostat, ultrasonic bath, centrifuge, high voltage power supply	Yes	N. A.	N. A.		22
PDMS microfludic chip	botulinum neurotoxin	N. A.	Quantitative	Aptamer	Square wave voltammetry	N. A.	N. A.	N. A.	LOD 1 ng/mL	Casein, BSA,	Single step	Yes	15 min assay	N. A.	N. A.	Potentiosatat	Yes	N. A.	N. A.		23
Microbiochip	Zearalenone	N. A.	Quantitative	Antibody	Amperometry	Feedstuffs	N. A.	N.A.	LOD 0.41 µg/Kg	N. A.	Multi-step	Yes	30 min	N. A:	Refrigerated at 4 ◦C	Potentiostat, syringe Pump, magnet	Yes	ELISA	N. A.		24
Ref:
[1]	S. Ramalingam, R. Chand, C. B. Singh, and A. Singh, “Phosphorene-gold nanocomposite based microfluidic aptasensor for the detection of okadaic acid,” Biosens. Bioelectron., vol. 135, no. March, pp. 14–21, 2019, doi: 10.1016/j.bios.2019.03.056.
[2]	C. Singh, M. A. Ali, V. Kumar, R. Ahmad, and G. Sumana, “Functionalized MoS2 nanosheets assembled microfluidic immunosensor for highly sensitive detection of food pathogen,” Sensors Actuators, B Chem., vol. 259, pp. 1090–1098, 2018, doi: 10.1016/j.snb.2017.12.094.
[3]	S. Li, J. Li, J. Luo, Z. Xu, and X. Ma, “A microfluidic chip containing a molecularly imprinted polymer and a DNA aptamer for voltammetric determination of carbofuran,” Microchim. Acta, vol. 185, no. 6, pp. 1–8, 2018, doi: 10.1007/s00604-018-2835-1.
[4]	L. Lu and S. Gunasekaran, “Dual-channel ITO-microfluidic electrochemical immunosensor for simultaneous detection of two mycotoxins,” Talanta, vol. 194, pp. 709–716, Mar. 2019, doi: 10.1016/j.talanta.2018.10.091.
[5]	T. A. Freitas et al., “Ultrasensitive immunoassay for detection of Citrus tristeza virus in citrus sample using disposable microfluidic electrochemical device,” Talanta, vol. 205, no. June, p. 120110, 2019, doi: 10.1016/j.talanta.2019.07.005.
[6]	T. R. De Oliveira, D. H. Martucci, and R. C. Faria, “Simple disposable microfluidic device for Salmonella typhimurium detection by magneto-immunoassay,” Sensors Actuators B. Chem., vol. 255, pp. 684–691, 2018, doi: 10.1016/j.snb.2017.08.075.
[7]	Y. M. Park et al., “A film-based integrated chip for gene amplification and electrochemical detection of pathogens causing foodborne illnesses,” Anal. Chim. Acta, vol. 1027, pp. 57–66, 2018, doi: 10.1016/j.aca.2018.03.061.
[8]	A. Thiha et al., “All-carbon suspended nanowire sensors as a rapid highly-sensitive label-free chemiresistive biosensing platform,” Biosens. Bioelectron., vol. 107, no. February, pp. 145–152, 2018, doi: 10.1016/j.bios.2018.02.024.
[9]	Y. Lin, Q. Zhou, D. Tang, R. Niessner, and D. Knopp, “Signal-On Photoelectrochemical Immunoassay for Aflatoxin B1 Based on Enzymatic Product-Etching MnO2 Nanosheets for Dissociation of Carbon Dots,” Anal. Chem., vol. 89, no. 10, pp. 5637–5645, 2017, doi: 10.1021/acs.analchem.7b00942.
[10]	F. Tian, J. Lyu, J. Shi, F. Tan, and M. Yang, “A polymeric microfluidic device integrated with nanoporous alumina membranes for simultaneous detection of multiple foodborne pathogens,” Sensors Actuators, B Chem., vol. 225, pp. 312–318, 2016, doi: 10.1016/j.snb.2015.11.059.
[11]	Q. Chen et al., “Fast and sensitive detection of foodborne pathogen using electrochemical impedance analysis, urease catalysis and microfluidics,” Biosens. Bioelectron., vol. 86, pp. 770–776, 2016, doi: 10.1016/j.bios.2016.07.071.
[12]	K. Mondal, M. A. Ali, S. Srivastava, B. D. Malhotra, and A. Sharma, “Electrospun functional micro/nanochannels embedded in porous carbon electrodes for microfluidic biosensing,” Sensors Actuators B Chem., vol. 229, pp. 82–91, Jun. 2016, doi: 10.1016/j.snb.2015.12.108.
[13]	Y. Uludag et al., “Lab-on-a-chip based biosensor for the real-time detection of aflatoxin,” Talanta, vol. 160, pp. 381–388, 2016, doi: 10.1016/j.talanta.2016.07.060.
[14]	M. Medina-Sánchez et al., “Microfluidic platform for environmental contaminants sensing and degradation based on boron-doped diamond electrodes,” Biosens. Bioelectron., vol. 75, pp. 365–374, 2016, doi: 10.1016/j.bios.2015.08.058.
[15]	M. S. Chiriacò et al., “Portable gliadin-immunochip for contamination control on the food production chain,” Talanta, vol. 142, pp. 57–63, 2015, doi: 10.1016/j.talanta.2015.04.040.
[16]	M. C. Morant-Miñana and J. Elizalde, “Microscale electrodes integrated on COP for real sample Campylobacter spp. detection,” Biosens. Bioelectron., vol. 70, pp. 491–497, 2015, doi: 10.1016/j.bios.2015.03.063.
[17]	J. Chen et al., “UV-nanoimprint lithography as a tool to develop flexible microfluidic devices for electrochemical detection,” Lab Chip, vol. 15, no. 14, pp. 3086–3094, 2015, doi: 10.1039/c5lc00515a.
[18]	L. Drechsel, M. Schulz, F. Von Stetten, C. Moldovan, R. Zengerle, and N. Paust, “Electrochemical pesticide detection with AutoDip - A portable platform for automation of crude sample analyses,” Lab Chip, vol. 15, no. 3, pp. 704–710, Feb. 2015, doi: 10.1039/c4lc01214c.
[19]	Z. Olcer, E. Esen, T. Muhammad, A. Ersoy, S. Budak, and Y. Uludag, “Fast and sensitive detection of mycotoxins in wheat using microfluidics based real-time electrochemical profiling,” Biosens. Bioelectron., vol. 62, pp. 163–169, 2014, doi: 10.1016/j.bios.2014.06.025.
[20]	F. Tan et al., “A PDMS microfluidic impedance immunosensor for E. coli O157:H7 and Staphylococcus aureus detection via antibody-immobilized nanoporous membrane,” Sensors Actuators, B Chem., vol. 159, no. 1, pp. 328–335, 2011, doi: 10.1016/j.snb.2011.06.074.
[21]	A. Crew, D. Lonsdale, N. Byrd, R. Pittson, and J. P. Hart, “A screen-printed, amperometric biosensor array incorporated into a novel automated system for the simultaneous determination of organophosphate pesticides,” Biosens. Bioelectron., vol. 26, no. 6, pp. 2847–2851, 2011, doi: 10.1016/j.bios.2010.11.018.
[22]	M. Hervás, M. A. López, and A. Escarpa, “Integrated electrokinetic magnetic bead-based electrochemical immunoassay on microfluidic chips for reliable control of permitted levels of zearalenone in infant foods,” Analyst, vol. 136, no. 10, pp. 2131–2138, 2011, doi: 10.1039/c1an15081b.
[23]	P. B. Lillehoj, F. Wei, and C. M. Ho, “A self-pumping lab-on-a-chip for rapid detection of botulinum toxin,” Lab Chip, vol. 10, no. 17, pp. 2265–2270, 2010, doi: 10.1039/c004885b.
[24]	N. V. Panini, E. Salinas, G. A. Messina, and J. Raba, “Modified paramagnetic beads in a microfluidic system for the determination of zearalenone in feedstuffs samples,” Food Chem., vol. 125, no. 2, pp. 791–796, 2011, doi: 10.1016/j.foodchem.2010.09.035.
